# Supplementary material for: Understanding Pediatric Experiences With Symptomatic Varicoceles: Mixed Methods Study of an Online Varicocele Community
Source: JMIR Form Res. 2024 Oct 10;8:e50141. doi: 10.2196/50141 (PMC11502970; doi:10.2196/50141)
Supplement: Multimedia Appendix 1 [file formative_v8i1e50141_app1.xlsx]

## Sheet: Posts
#	Title	Body
0.00118807	Is surgery needed instantly or any risk if delayed?	I am 17 yrs old and I am suffering from grade 3 varicocele from 2Â½yrs. It have been increased from 3.4mm to 4mm in this time. My sperm analysis shown a positive result for me. Count-100M Motility-70% progressive Morphology-9% normal Live-95% Do I need to take up surgery now or can I delay it another year?
0.00146731	Advice?	Iâ€™m 16, think I may have a varicocele but Iâ€™m too much of a pussy to tell my parents, how can I build up the courage to tell them
0.00212504	Iâ€™m 14 and have just been diagnosed with varicocele and hydrocele, any advice?	I have dull, aching pain in my scrotum, so today I finally decided to go to the E.R. with my parents and got an ultrasound, which revealed that I have both hydrocele and a varicocele on the left side of my scrotum. Now the hydrocele I am not incredibly concerned about, but the varicocele does. I learned about the possibility that it could potentially cause lower sperm count and even a shrunken te…
0.00232385	Varicocele recurrence or testicular cancer??	Hello all, I'm a 28 year old male from India (now in the US for PhD). I have been having pain in my left groin/scrotum from the beginning of January. The pain is dull and achy and after a few weeks I also started getting pain on the right. The pain on right scrotum isn't as frequent and prolonged as the left. I had varicocele surgery done in 2013 when I was 19 on the left side and it recurred in …
0.00232757	1 Day Post Embolization, My Experience	I had my embolization yesterday evening and here is how it went down for me. Check in at 11AM (fasted) Got into pre-op prep at 12AM, once there they had to shave my hands and parts of my chest to place an IV (into the veins above my hand) and telemetry leads (on my chest). Around 1245PM, an Interventional Radiologist fellow comes and talks to me about the procedure along with some findings that r…
0.00322451	A medical treatment for those with varicocele-associated infertility (with proof)	I found this medical study that shows how just a 60mg of Escin (Aescin) everyday for 2 months, improved the sperm density in patients by rate of 57.5%, where the surgery group in this study got a rate of 68.8%. Not a significant difference really! That's why i thought maybe its a great alternative or something to try first if it will work, before trying surgery. By the way, Aescin is the main act…
0.00323674	Should I get surgery now or later ??	I was just diagnosed with a grade 2 varicocele, they told me the only way I can get it fixed is surgery. I still experience a discomfort but the pain is now completely dull like a 2/10. I told her Iâ€™m more worried about my chances of having a kid since Iâ€™m only 17 and but she told me my other testicles would be able too so not to worry about it. She said to only get the surgery if itâ€™s caus…
0.00356756	In my case, would embolization be worth it? 17 years old, Recurrent Varicocele	**TL;DR:** Is it worth getting an embolization for pain and discomfort (and not-confirmed worries about testoterone) if its livable? I'd much prefer to not have those things but I'm not sure if the risk is worth the reward. &amp;#x200B; I posted here a little while ago about working on seeing if embolization was a possibility for my recurrent varicocele after having the surgery done in 2019. Here…
0.00413483	All of my varicocele details. Advice needed regarding surgey.	Hello everyone, I am a 20 YO male and was diagnosed with a unilateral varicocele on my left side in March 2019. I'm writing this as of February 2020. I'm listing the details of my ultrasound from last year and last month below - &amp;#x200B; DOPPLER ULTRASOUND \[ MARCH 2019 \] Left side dilated vein : Supine 2.6mm and Standing 4.3mm Testicular volume (left) - 12.61 cm3 Testicular volume(right) - …
0.00492636	Penile numbness after microsurgery	I had left varicocele micro 6 months ago. My t score was 2.8 ng/ml before surgery , now 3.4ng/ml. Total sperm counts are also incresed (from /ml 16 million to 36million) Age 36 i think i have hypoesthesia on my penis and scrotum when i touch them i feel numb and less It scares me a lot. Is it normal ? Do you guys heard anything about it?
0.00529235	Had vericocele opensurgery - Tender testicles	Hi, Long post of my story, seeking some advice or viewpoints. I am a healthy person. Now i am 30yr old of 5'5" height, weight 125lbs. When i was around 23yrs old, i had been doing medium gym(like dumbles, pushups and pullups). One fine evening when i am doing pullups second set for last rep i struggle to pull myself up but never give up i managed to complete with full struggle. I had not been got…
0.00597961	After embolization excercise help!	Hi! Had my left side embolization last tuesday (2.16), and operation went well. I was in bed rest for first 2-3 days after the operation. Now I am forced to go on an excercise where I have to carry combat equipment. I wouldn't consider it too vigorous excercise but I am having some worries about the coils not holding up if i attend the excersice. The doctor said not to excercise heavily for coupl…
0.00682975	Failed surgery?	Hello everyone! So here's my story: I was aware i have this since about 12 yrs old(now almost 16). Some random day i checked my testicles and felt the bag of worms. I was scared and searched it on google. I came across varicocele and this matched my feeling. I read this is fairly common , can be fixed easily anytime, and is not always causing problems , so i forgot about it. At about 13 it got wo…
0.00692681	Partial Sucess -pre and post semen analysis after 3.5 months varicocelectomy	I had micro surgical grade 2 bilateral Varicocelectomy on july 2021 for both pain and fertility.. My Pain reduced drastically..now no pressure or discomfort Pre semen analysis Volume : 1.7ml Count M/ml: 2.9M/ml Progressive motility : 0% Non progressive motility : 9% Immotile : 91% Morphology :N/A Testosterone : 298ng/ml FSH: 6 Semen analysis (3.5 months after varicocelectomy ) Volume : 3ml Count …
0.00771927	varicocele pain some time after laparoscopy	Hello, My son had laparoscopy for varicocele grade 3 at age 13 and it all seemed fine but a few months later he was getting discomfort when he had none before surgery. His surgeon says there is nothing wrong so we went to see several more urologists and they all come up with various replies!! They even disagree about whether he has a recurrence or not. Very annoying!! He is now 17 and has constan…
0.00777067	Before you bash me for misinformation, please just read and give me a chance, please	Okay I have had a varicocele for probably a few years but just noticed it a year ago. Iâ€™m 16 and I assume it started when puberty started. My dad also has a varicocele (heâ€™s 56). He didnâ€™t notice it all his life until I told him to check (itâ€™s grade 1-2). He was like â€œwait thereâ€™s not supposed to be some hard tube above the left ball?â€ No, why would there be a big tube only on the l…
0.0091866	Embolization: is there an age limit?	So I am about to turn 50 and I have had a varicocele since I was 18. I had a full ache and I didn't immediately realize lower libido. The air force wouldn't touch it because i was single and they didn't do the operation for pain. I have now had two kids so apparently fertility isn't an issue. Obviously I can live with it, i have. Now that I am aware of embolization I am interested. I have always …
0.0109723	Dealing with a Varicocele	So iâ€™m a 16 year old with a very large varicocele and have had it for as long as i can remember - probably since i was 13. Ive been trying to treat it for mainly testosterone worries and my testicular atrophy. The varicocele has led my left testical to be about half the size of the right one. My testosterone did come out at the upper range of normal but that is most likely because i lift weight…
0.0118159	Possible Varicocele fix	Hi, i didn't really know this subreddit existed until a couple minutes ago so i don't know if what i'm about to say is known or if it's helpful at all but i wanted to share what i think is the root cause of varicocele and why. So we would agree that varicocele is basically reduced blood flow to the spermatic cord, that's why i went to look at they pathway of the blood supply to see what could be …
0.0123953	Masturbation	I'm 18 and I just found out that I have varicocle. Never went to the doctor but I'm sure of it because I have that "bag of worms" appearance on the left side of my balls. I don't experience any pain, and also changed my diet to a healthy one. I also have visible veins on my ball sack. My question is, how often do you guys masturbate? Will it worsen the conditon? I masturbate 2-3x a week. Also, wh…
0.0125704	My experience	When I was 17, I had to do a physical check up for high school sports. The doctor told me she feels something and thought it could be a hernia. I went to have an ultrasound done and that doctor said it looks like a â€œspermatoceleâ€. I was worried and asked about complications and surgery and was told that doing surgery is more complicated than just letting it be, and that leaving it wouldnâ€™t …
0.014385	Varicocele since 11	Hi there, Iâ€™m 25 years old and suffer from a thick web of veins above my left testicle. It never really bothered me until recently, Iâ€™m getting pains above and in that teste and I feel like I have low energy. The worst part here being my left testicle is beginning to shrink! Itâ€™s also hard to gain/maintain an erection without touching my penis. Just today have bought some horsechesnut extra…
0.0147854	Testicle twisted (without torsion) cause varicocele pain? Is that possible?	Hi, Just want to see if anyone else ever has had this suspicion. A few months ago I noticed my left testicle was horizontal and transverse. Because of this I manually rotated it into what I thought might be the correct position. But I freaked out because I was able to twist it 180 degrees in either direction. Since then I was unsure of whether it was put back to normal. Over the next few days I n…
0.0149247	Swollen and inflamed epididymis after microsurgery.	Just came from my doctors office. It has been 15 days post bilateral microsurgery , and i have sensitive testicles since surgery , doc said and checked via ultrasound and said both epididymis are inflamed because of the surgery. Any of you heard this before ? Is the sensitivity people feel after surgery due to inflammation of the epididymis after the surgery?
0.0156168	Bilateral varicocele is shrinking both of my balls	Iâ€™ve been having fatigue and ED since December, I donâ€™t know what to do anymore, Iâ€™m only 15. My urologist wonâ€™t do anything since Iâ€™m not an adult yet, but he said surgery is only for adults who are infertile or you are in pain. Feels like this condition is the cause of my hormone imbalances. Iâ€™ve been experiencing symptoms for 2 months now, like bloating, constipation, depression, a…
0.0173524	I had a 3 grad of varicocele .i had microsurgery 1 month and 18 days ago .but still my veins are large ...how long does it take for veins to disappear???	Help help and advice
0.0194978	Any information on Horse Chestnut and its effects? (Grade 3 Varicocele)	So I (17 y/o) have a grad 3 varicocele on my left side and been wondering what I can do to reduce the swelling so that my testicles donâ€˜t overheat. My varicocele doesnâ€˜t cause me any pain. In what way does Horse Chestnut help with varicoceles? Would you recommend it to me? I am experiencing loss of libido and erection quality right now due to probably varicocele.
0.0216038	Embolization tomorrow	18M. Iâ€™m going to have my varicocele embolization tomorrow and Iâ€™m starting to get really nervous. How was the procedure for you? I think I will get a local anesthesia and they will work from my right groin (I have the veins on my left testicle) I have had Varicocele for years and have some pain in my left testicle, some days much, some days less and some days none. But now I have finally dec…
0.0253607	HelpðŸ¥º	Hello, im 19 years old and I noticed that I can feel left veins easier than right as they seem kinda bigger. I need to notice that I'm enough shocked and anxious with this and I don't know what to do. Google brought me here.Also, compared to some other pictures I saw in this group mine doesn't look like it as they seemed in worse condition with naked eye than me. I'm really embarrassed to see a d…
0.0254515	1 epididymitis 2 variococele.	So about two weeks ago, I noticed I couldnâ€™t get an erection or keep an erection. In the next day itâ€™s starting to get painful in my left testicle. We ended up going to the emergency room with my parents they had just assumed it was from the acne medication I was on. Accutane. And sent me home. The next day the pain just got worse and I noticed a long vein on my left testicle which was hangin…
0.0257222	Questions on embolization	Iâ€™m 18 living in the UK and I believe I have testicle atrophy, if I go to the doctors and it is the case then would I have an option to have embolization and if so how long is the waiting time? I sometimes have pain so I would like the procedure but Iâ€™m not sure if the NHS would give me the option to have it. (Going private wonâ€™t be an option)
0.0257977	Will a surgery fix this? How bad is it?	I got my semen test and Iâ€™m kinda panicking cause I canâ€™t talk to my doctor for a couple days. It says I have 8% semen motility and 50 is normal. I also have 12 mil sperm count and 20 mil is normal. My sorry morphology was also low at 19%. How bleak is the outlook? Should o give up on ever having kids? Will surgery help? Ps I also have high wbc but idk what that means
0.0258253	Who should I visit	What kind of doctor do I visit for my varicocele? Iâ€™ve had it since I was 17 and Iâ€™m 21 now. Iâ€™m ready to go see a doctor about it. I donâ€™t have pain but I just want to still get it checked out.
0.0260433	Epididymal Cyst?	This is a long post so bear with me if you can I really appreciate it. Hello, I wanted to explain my situation and see if anyone has good insight or advice as to what may be the issue. First of all, I have contacted a doctor and I will be trying to get that scheduled as soon as possible when they reach back out to me. In the meantime I wanted to post this here for more insight. When I was younger…
0.026936	May I have varicocele?	Hey everyone,I have 17 years old and for a week and a half my penis hurts in the top and one of my testicle (the left one) is bigger than the other when Im doing different activities (like fitness).The testicle looks like in the photos from google and Im so worried.I'll go at an urologist next week
0.0277899	Cancer or varicocele? Looking for some reassurance...	Before I say anything, I'll be clear that I have already organized to see a doctor tomorrow, but my anxiety is going crazy and I dunno if I can take 16 hrs of this. My brief history is that when I was 14 or so I had testicular torsion, so I'm already -1 testicles. This is fine really, I just am scared shitless of losing the other one. There is 1 extremely small, tiny bump on my testicle, but this…
0.0292162	First time painful, long-time lurker	32yo here, first noticed/diagnosed left sided varicocele @18yo, never felt any pain with it. Completely forgot about it.... until 4-5 days ago. This dull, uncomfortable feeling that WILL NOT go away. Losing my f***ing mind here. Iâ€™ve never had ball issues before and it literally is ALL I think about now. Iâ€™ve read pretty much every sub thread on here (thank you all for sharing your informatio…
0.030461	Here are my test results, I have 2nd degree varicocele. Has anyone conceived with results close to mine?	Sperm count : 80m Progressive motility:25% weak motility 30% Total abnormal sperms :25% (10% head and 15%midpiece) These results are from almost a year ago, since the beginning of the year me and my wife were trying to have a baby but no success yet, I'm going to start taking vitamin c and see how it goes in the next few months before deciding to do varicocelectomy Anyone with similar results suc…
0.0316872	Extreme pain for 2 days , thought it was a torsion	I had extreme pain in my testicles for 2 days and I went to the doctor , just when I shaved and then went to the doc the pain disappeared ? And when he examined me there was nothing wrong but I think my Varicocele is getting bigger cuz now I can feel it and touch the veins without straining and it's a little obvious My dad isn't onboard for the surgery after the doctor told him that it can cause …
0.0330598	So sick of this mf thing	Iâ€™m 16 Should I get it taken care of and move on with my life?
0.0333653	A few questions please help!	Hello everyone! Iâ€™m 15 years old and was diagnosed back in July with a left inguinal hernia and a small left varicocele on my left testicle. This occurred from an incident of lifting something way too heavy. My brother didnâ€™t tell me the object we were carrying was literally over 500 lbs because heâ€™s a dumbass. He made it seem like a â€œhelp me move this coffee tableâ€ project. Heâ€™s a bi…
0.033432	Question about infertility	I am 14 years old with varicocele and I was wondering if you were infertile and then you got the surgery would it be fixed. I want to have kids in the future, but I'm worried that if I wait for too long, it will be too late.
0.0350319	Hey I have some questions about testosterone	When I was about 14 years old I noticed my varicocele it was like a bag of worms in my testicles only on my left side. Easily seen and felt. Since then Iâ€™m 20 now it visibly disappeared and can be felt barley. This is confusing as research says it never goes away perhaps my sac got bigger to cover up the veins idk. My question is do you think this affects my test output. No differences in testi…
0.0353888	Sudden varicocele	Im 18 and I think i have vericocele, but it came on very suddenly. About a month ago I saw a urologist for a different reason, and he didnâ€™t feel anything. I feel my testicles regularly and never noticed anything, but last night I was taking a shower and noticed many small lumps above my left testicle that were visible through the scrotum. It is also mildly sore. Is this vericocele? Could it be…
0.0358722	After how many weeks can I come back to doing sports after laparoscopic surgery.	I'm 17
0.0359555	"Moderate" Leftside Varicocele on leftside .... concerned about bloodwork results	Hey guys some background on me: 31 years old, vasectomy done 8 weeks ago. I got a testicular ultrasound after the procedure and a varicocele was detected. Not sure if it was pre-existing but I have no clue that a vasectomy could cause it. Heres a summary of my results, the total test is good but the free test is very low considering the total value. Any input? Thanks in advance Estradiol 28.9 pg/…
0.0369714	Varicocele Natural Pain Relief	Daflon, is a purified flavonoid complex (similar to favonoids found in grape seed &amp; pine bark extracts). A recent scientific publication found that it is effective in treating varicocele pain. Source: http://link.springer.com/article/10.1007%2Fs11255-011-0038-3ï»¿ Visit [www.varicocelepainrelief.com](http://www.varicocelepainrelief.com) to learn more about how to alleviate varicocele pain nat…
0.0372936	A brief rundown of facts about varicocele-related pain and some commentary on urologists	I'm mostly writing this post as a way to flush out all the ideas swimming in my head about varicocele pain and what the proper way forward is. I was diagnosed with bilateral grade I varicocele after reporting right side testicular pain. I've had it for 6 years, but it didn't really bother me as painfully and as frequently as it has lately. After going to the urologist I was told that the pain and…
0.0400253	I have a few questions	So around 3 years ago I woke up one day and felt extreme pain and discomfort in both my testis, I went to my GP thinking it was cancer but he informed me that it was varicocele. Because I was a minor I had to wait to get surgery. By the time I turned 18 the pain and discomfort was very minor and I hardly noticed or thought about it. The past week the pain has returned and now Im debating whether …
0.0401452	I am 22 years old and have had a large varicocele on my left testicle since I was about 14. I never went to the doctor about it because it never caused any pain or anything. Should I go and get it fixed?	Basically title. I've had this thing for ages and I feel like I should do something about it as it might be causing bad side effects like low testosterone that I'm not aware of.
0.0402077	Need some guidance	I have had re occurring left testis pain since 19 yr of age The nature of the pain was never severe rather a mild discomfort. I went to an urologist who examined my testis and gave me some general tips about washing with cold water etc it was some 7-8 yrs ago. Now i am 27 I the reocuring pain is still there i looked in to the matter on web found out more about varicocele, the symptoms match my co…
0.0408094	I give up	I'm sorry this has to be so negative. But I'm truly beyond disappointed. I'm 18 and I've had a left side Varicocele for years. Then about 6 months ago I started noticing pain in my right testicle veins up to my lower abdomen. So I went to get an ultrasound and went to a urologist right after. Turns out I had a really small Varicocele on my right side. I'd say since December my libido has been pur…
0.0409028	Do I have varicocele?	Last night I noticed that I had a thick soft tube thatâ€™s rigid coming from my left testicle. It doesnâ€™t hurt or anything but i donâ€™t have it on the right testicle so Iâ€™m a bit worried. Iâ€™m 18.
0.0421578	Did emobilisation increase your varicocele testicle in size?	My left teste with varicocele is half the size of my right teste. Did imobilisation increase anyones testicle with varicocele back to a normal size? Fyi i have had the condition since at least 14 and am 29 yrs old now.
0.0433373	Introductory post	Hello, Gents. I'm 22 years old. Have been diagnosed with varicocele for nearly a year. Surprisingly an injury doing barbell squat is what caused the pain, prior to that I had no side effects. Anyways, in May I had a varicocelectomy, was away from physical activity for a month and weights for 10 weeks. It was pleasant for a while then.... It came back around the end of July/start of August. I've t…
0.043413	Varicocele question.	Hey everyone, I just found this subreddit and I have a quick question to yâ€™all. So I was diagnosed with a varicocele on my left testicle when I was about 15 years old. I have never had pain from the varicocele in my life but last summer I started having an aching pain in my scrotum. I went to the doctor worried about cancer but, after an ultrasound, was diagnosed with epididymitis. The doctor p…
0.044149	Should i get rid of my varicocele or not I'm worried and I'm only 12
0.0444637	Iâ€™m so depressed	Iâ€™m 16, and have just discovered that I have a varicocele vein on the left side of my testicles. I also am suffering from ED. It has been making me really depressed recently, and I donâ€™t go a day where I donâ€™t have it on my mind. I feel like itâ€™s taking over my life. I just want to have a normal life. But I feel like thatâ€™s not possible anymore. I want to be able to have a relationship …
0.048479	I had a surgery 12 days ago	I was wondering how much time needs to pass until the so called "sack of worms" goes away? Doctor didnt tell me this, and my varicocele is still almost the sams as pre-operation im kinda scared if operation went well, but the doctor said it was all fine. I had laparoscopic varicocelectomy. I also dont have any pain, only thing i felt down there was heat and pulsing from the place that vein conect…
0.0490508	Varicocele as a form of Pelvic Congestion Syndrome that can cause Pelvic Pain, IBS, back pain, and feelings of UTI - very similar to CPPS/Prostatitis	Saw this article and wanted to spread the word. On so many CPPS discussion forums I hear about guys that have a varicocele as well. https://www.bbc.com/news/stories-58030699 "I have recently been diagnosed with pelvic congestion syndrome (PCS), or ovarian vein reflux as it's also known, a condition that can cause pelvic and ovarian veins to pool with blood, enlarge and press against surrounding o…
0.0497175	So i had embo about 4 days ago at 17	Firstly I really want to thank you all for the useful information. It really helped me a lot and I am greatful. I am 17, had embolization (glue) about 4 days ago on my left testicle (think i had grade 3 varicocele). My left testicle is a bit swolen, hangs lower than the right one and is reddish which is probably normal. The thing is that I don't feel way better than how I felt right after the sur…
0.0502899	Left Sided - Pain, or other issues	Hello guys, I went to the urologist over some pain I was having in my left test due to a varicocele after diagnosed on an ultrasound. He said that they donâ€™t usually donâ€™t do surgery for pain as individuals sometimes report that pain can continue some after surgery, he did mention embolization as a non surgical approach but he wants me to wait about 3 more months to see if the pain goes away.…
0.0508564	Is testicle shrinkage common?	Iâ€™m 18 and have a varicocele, Iâ€™m worried that my left testicle will start to shrink as thatâ€™s what other people have said. Is this common and can it be treated?
0.0536911	# of veins tied off in micro	My surgeon says they ligated 14 dilated veins during my recent micro sub inguinal surgery, is that a lot?
0.0541721	Ive been diagnosed with bilateral varicocele.	I was diagnosed with varicocele in the left testicle at the age of 14 (im now 25). Ive never felt pain until 3 weeks ago and it hasn't subsided once. I decided to have a ultrasound done and was told I have bilateral varicocele. After the diagnosis, my gp said to take pain medication. What the fuck? He showed no concern whatsoever, not only is it in my left testicle but also my right. I want to ha…
0.0547167	Post Surgery Discomfort?	Hi all, I had a subinguinal bilateral varicocelectomy just over two weeks ago and wanted to hear from others during the recovery process due to minor concerns. I initially went to the urologist because of random sharp pain primarily in my left testicle and at times in my right. I had an ultersound at my GP and they could see fluid build up and sent me to a urologist. There was minor visible swell…
0.0563425	Varicocele &amp; BPH	I've got a long story, but I'll try to keep this concise. I'm curious if anyone else has had a similar experience and could offer suggestions. First off, I'm super active, been bike racing (MTB, ROAD, CX) for about 25 years. Average \~100 miles per week and its the way I stay sane. About 8 weeks ago, I went in for my annual exam, everything was normal except my PSA was elevated \~5. My GP asked m…
0.0588324	Pregnant : 47 days after surgery	Mental really. And cannot believe it. Posted a few times here with updates after the surgery and generally sharing experiences. Had the surgery as we were trying for a child after secondary infertility and tried for over a year. SA was as bad at 0.5m /ml. Best was 3m/ml. (It should be at least 15m but ideally 50m +) My next SA was not due until end of Feb as that would be 3 months post surgery an…
0.0622828	Test Results	Can someone help if Iâ€™m reading this right?? Volume: 6ml Total sperm: 52.8 million PH: 8.0 Motile: 62% Normal sperm: 15% Sperm functional: 8 million This doesnâ€™t seem good? Doc appointment isnâ€™t until Oct 2nd but I can view results online. Total sperm Iâ€™m lower end of normal but if only 8 million even work right, then where does this leave me?
0.0632083	Pls, help if you can. What am I dealing with here. How worried should I be.	I am 18, and u first noticed this pain when I was in high school running the mile for JROTC. Today I tried to race someone for the heck of it. It left me unable to walk without sharp (like I just got hit in the nuts type) and pain. What can I do rn. I'm laying in bed (College) and looking all this up. I don't have money for surgery. I literally only less than 40$ in my bank account. I really don'…
0.0634267	After 2 years of varicocele filled with misery I'm varicocele free but the scars are still healing dm for help and info	Sorry for my grammar in advance. im a 22m had variocele for i dont know how long but it actualy became a severe problem to the point my life was just not liveable around july to the point where walking a simple distance or doing anything caused severe swelling and discomfort and even pain at times. i had my surgery around oct 1st which was a open surgery, my recovery time was a bitch im talking a…
0.0636553	This is what Microsurgery Scars look like after 15 years
0.0639143	Depressed	I'm 14 and had a varicocele for about a year now, I went to the doctor like 5 times and they said nothing's wrong with it when it's obviously really visible, my parents are super busy and I feel guilty for always asking them to go to a doctor, to add on I've been chronically constipated for a year as well, looking through all these posts saying that things like constipation will make your varicoc…
0.0649013	FEAR OF SURGERY	I was diagnosed with varicocele about 4 years ago when I was 17. The doctor immediately said that there was no need for surgery, I could be in the future. Now I have a serious erection problem, I will go to the doctor tomorrow and he will say that you should probably have an operation. I have a lot of fear about surgery. In hospitals in my country, microsurgery is usually performed with spinal an…
0.0663696	I masturbated twice today its been 12 days of my varicocelectomy ,i know i did wrong , but is it fine?	Will it increase chance of reoccurrence again?
0.066404	I have some questions.. also here's my experience leading to diagnosis of grade 2 varicocele	So I have had this problem on and off for maybe 10 years now.. It started with a really intense pain, and a swelling that seemingly went away after a few hours.. I didn't see a doctor about it, just putting it down to a weird thing to happen.. Over the last ten years, I have experienced this intense pain several times, but each time I refused to see a doctor.. big mistake I know.. Also over the l…
0.0669682	I think i just got a vericocele	Im 16 years old and ive had pain in my left testicle/veins for 4 days now. Its mild pain when i sit i my chair and i cant feel much when laying in bed. My testicle feels heavy and i think it has gotten bigger. Ive read it can last for 7-10 years without treatment and going to the doctor scares me. Im currently having important exams so the pain, crying and anxiety really makes everything worse. W…
0.0671811	Varicocele	Just turned 19 but varicocele (bilateral-ultrasound grades 3,2 L&gt;R). Presumably getting surgery after meeting but can varicoceles affect your concentration or focus ?
0.0678814	Pain not going down after 2 months	Iâ€™m a 19 year old male, I used to be extremely fit and lived an activity filled lifestyle, until I was diagnosed with a variocele a little under 2 months ago. 2 weeks before I was diagnosed I went to a walk in clinic for a couple of reasons, my dick stopped working at all for about a week, testicle swelling, and pain - the female doctor looked at me for about 5 seconds and diagnosed me with epi…
0.069967	One month on from Embolization, looking for community feedback.	Sup yâ€™all, So first off im 18 €-140 lbs lean if any of that matters, and been in the Marine Corps infantry for almost 5 years, so Iâ€™m constantly on my feet/strenuous exercise/weightlifting etc etc. Anyhow around mid March I received varicocele embolization for left side varicocele (grade 1-2 if memory serves) diagnosed following ultrasound and consulting a urologist. Think it was 8 coils? Ma…
0.0700693	Massive grade 3, have some questions	So I just turned 20 and have had a huge grade 3 left side since probably 15-16. I got my ultrasound and Iâ€™m seeing the doc on the 24th. Other than my testicles constantly sagging, left testicle being smaller than right, I donâ€™t have many symptoms. Iâ€™m very active, have high libido, deep voice and lots of hair, Iâ€™m just pretty skinny. The worry for me is the size of my left testicle. Itâ€™…
0.0719822	I'm 16 and last year i found out i had varicocele even though i probably had it most of my life because i had some testicular pain when training really hard. i have some questions?	So as i said i am 16 and a big part of my dreams as a child from a slavic country is to have children, since i was like 10 i mostly thought about my crushes and having children with them. My doctor told me some people don't have children after having varicocele at young age? I was wondering what are the chances that i might not have children? The other question is, i have very good muscle buildin…
0.0720254	Joy of joys pain is back.	Well just found this sub and need to vent in a group that understands the pain. Around last March I had an embolisation on my left testicle 15 springs in total due to being a significant blockage. They nearly ran out. But I am unfortunate enough also to have a blockage in my right. Unfortunately, at the time of the keyhole surgery, they couldn't find the smaller blockage in the right. Lately pain…
0.0724352	Please help	Hey. So I got my left varicocele back in July from carrying something stupid heavy. I was going to get an embolization but consulted a urologist first. He told me not to get the embolization because thereâ€™s nothing to fix. He strongly advised against it. He says the varicocele isnâ€™t appreciable because itâ€™s so small. Hereâ€™s the thing, Iâ€™m an alcoholic and I notice that when I drink heav…
0.0729114	DoI have symptoms of varicocele?	I'm 17 and have pain above the left testicle. It started two days ago, I was doing jumping jacks and there seems to be pain when I land. It doesn't hurt constantly, only on impact, running, jumping ect. Everything looks and feels normal to me. Just wanted to ask here because I haven't gotten a response from other subreddits. Thanks in advance
0.0730323	Is is possible to have no symptoms, except for low libido/erectile issues?	Hi all, I've had a varicocele for as long as I can remember, I'm currently 15 years old. Some days it's quite big and hangs very low, other days it's barely noticeable. For quite a long time I've had low libido and trouble getting "aroused" - I can't even remember the last time I got an erection from thinking about sex, but I can get them if I try hard enough with enough manual stimulation. I hav…
0.0744381	I have a dull pain in my left testicle. Do I have a varicocele vain?	M16, healthy. It started hurting a week ago, and the pain is off and on. Does this sound like a varicocele. Also, should I be worried? When should I see a doctor?... I really donâ€™t want to have this talk with my parents
0.0744914	Does having a varicocele disqualify me from being a pilot?	Hello fellas. I was wondering if having a varicocele can disqualify a person from being a pilot. I had this varicocele for about three years, which I disregarded since it isn't painful even if I press it. But it's kinda annoying that I fucking have pieces of veins in my balls. And another question, is this dangerous? I fap regularly I don't know if that makes it worse. I ride my bike regularly to…
0.0784894	Side effects post embolization	Hello all, I'm wondering if others here can offer advice or have experienced these side effects. On 21st Nov 2019 I had an embolization fpr a very large varicocele left-side (grade not given). The procedure took 2 hours as I have some anomalies with my anatomy. They used 7 coils and the dye. 1 week post-surgery I was feeling good. I went back to work after 4 days and went to the gym (light weight…
0.0786566	What grade is my varicocele?	I had my varicocele for 6 month already. I don't feel and pain, but there some discomfort after I masterbate (I'm 16). I did went to see a doctor and he said I have grade 2 or 3 varicocele. But to be honest I do not trust the doctor in my country (I'm from Cambodia). As for my varicocele, I had it on the left and i could feel the vein when I touch it. I also want to ask if I should masterbate or …
0.0799184	Should I have my varicocele fixed? 16 years old	First of all I am 16 years old, a junior in high school. About a month ago I went to a urologist to have my varicocele diagnosed. I have been aware of it for probably 3 years but wanted to have it checked recently because I have been experiencing discomfort/pain more frequently than before. I had an ultra sound which showed that my left testicle is 90% of the right (was told not a significant dif…
0.0803103	Urologist suggesting me to do laparoscopic, has anyone had this procedure and has any tips/experience?	Hi everyone, Iâ€™m a 23 y/o male with a tier 3 varicocele (Iâ€™ve definitely had it for 10 years or more.) Iâ€™m usually not experiencing any pain or soreness except for maybe once every month randomly. I recently took a testosterone test and it came back at ~150, which is pretty low.. So i was hoping to fix that and also improve the aesthetic down there with a procedure. I consulted a urologist …
0.0804148	Gym/lifting weights after embolization	Just wondering when I should be able to go back to the gym and start lifting normally. Really wanting a big chest session at the moment. I've been reading alot of previous posts about it but the info is a bit conflicting. Would love personal experience as well P.S I'm 7days post Embo. Had a grade 3 varicocele veins are alot smaller but ball itself is still same size. Out of pain now but still hav…
0.0806271	Micro surgery for those who have questions / concerns	I had micro surgery with delivery of the testis 2 days ago. This was for a grade 3 reoccurring varicocele that I had repaired with open surgery in 1999. I was experiencing pain and had low T due to the condition. I had it corrected immediately. If you have a varicocele , demand they test your testosterone levels - I had many urologist not even bring this up until I met the Dr. who performed my su…
0.0815745	Varicocele embolisation results	Hi all, I have previously been posting about my varicocele embolisation I had due to my infertility. I had the operation about 3 months ago now and it all went very well, the varicocele itself was gone within 2-3 days. I had a new semen analysis yesterday and have included my previous analysis results so you can see the difference post op. All tests were taken in 3-4 days of abstinence with a vol…
0.0816449	Lower back and abdominal after Embolization	I'm 16 years old, and I had embolization done 3 days ago and the radiologistsaid it went well, and I feel like my varicocele has already shrunk, after first 2 days I was my abdomen and back, had no pain. But now on the third day, it pretty noticeable and uncomfortable, and it's most located at my left side. It this normal? Will it go away?
0.0832042	Is testosterone normal?	I'm 17 years old. I have varicose veins and I haven't done anything yet. First testosterone test 550 ng / dl. After 15 days 670 ng / dl. Is Testosterone Normal? I don't like my orgasm lately. I have an erection but I don't feel good.
0.0843751	Varicocele and testosterone (18)	I have had a varicocele on my left side for about 2 years now. I haven't had it checked out because I've been busy and it would have interfered with my life up to now. I believe I have low t because of the varicocele, as I have gyno, fatty arms, thighs and love handles, despite being quite slim built. I do feel fatigued a lot but being 18 you don't notice much all the time. But it's kinda depress…
0.0859043	17 M. I need help!! I need to know if what I feel is really a varicocele	I'm 15 and my balls are wrinkly but I don't feel pain and my left ball is hanging. I was trying to check my left ball but I don't know if it feels in large or not.... I tried to feel both of my balls at the same time and they feel the same and kinda have the same feeling of veins connected or kinda wrapped to this bigger vain/tube... I really need help and I'm nervous If I have a varicocele or no…
0.0864424	Why is varicocele not talked about more? + 1 month after surgery update.	It should be talked about more especially in young guys. I'm 17 and just got it fixed a month ago. I had a stage 3 varicocele. Low testosterone caused me so much trouble during my teenage years without me even knowing. I was constantly depressed, with no energy, nonexistent ability to grow muscle, underdevelopment of genitals.(at least I tell myself that it's caused by varicoceleðŸ˜…) I basically…
0.0873013	Kegels for early stage varicocele?	I am 16 and have a mild varicocele. I seldom experience dull pain and apart from the unpleasant look I don't notice it. However I am slightly worried about my future fertility and sex health. Recently I read an answer on Quora where the author said he had made the veins invisible by doing kegels. So my question is, which kegel exercises are the most effective. Because up to this point I've been d…
0.0878781	Anxiety 3 years after Laparoscopic Surgery	Im almost 21 and did my surgery when I was 17. I have been feeling much less pain and also much better sexual performance and don't feel nearly as much pain after but still some. I also feel like my level of testosterone has increased in the past year as I started gaining more muscle mass after doing the same stuff as I have been before and feeling a little bit more happy and energetic every now …
0.0911288	Gotu Kola supplementation	Has anyone ever tried this herb? It has well documented success in alleviating chronic venous insufficiency, which often goes hand in hand with varicoceles: http://journals.sagepub.com/doi/abs/10.1258/026835506777304719 Here's the examine page on the current scientific research: https://examine.com/supplements/centella-asiatica/
0.0911359	Severe Testicular Pain Post Embolization	I had an embolization 10 days ago with a well known IR in Chicago. This was a follow up to a failed microsurgery last year. The IR used sotradecol foam and coils combination. He noted no issues during the procedure. I am experiencing severe pain and sensitivity only in the left testicle as well as some scrotum swelling. Seems like itâ€™s coming from the cord/vein along the back of the testicle. 1…
0.0913072	Iâ€™m 13 and i think i might have a varicocle	So recently i noticed that on my left testi the veins seemed a bit big and and similar to symptoms Iâ€™ve read about online what do you think i should do about it so you think it will be a problem?
0.0921766	Reduced pain and sensitivity	Hey all, I just discovered this subreddit so I apologize in advance if I am repeating any questions. A little bit of background: I am 20 years old and I have had a varicocele on my left testicle since I was about 17, so a little over three years. A few months after the pain began I brought it up at my yearly physical with my PCP and after examining the testicle, they said it was nothing I should …
0.0974484	Answers and links for the frequently asked question: "Will a Varicocele affect my Testosterone?"	https://pubmed.ncbi.nlm.nih.gov/32070086/ https://pubmed.ncbi.nlm.nih.gov/32475203/ https://pubmed.ncbi.nlm.nih.gov/30316825/ https://pubmed.ncbi.nlm.nih.gov/21435152/ Results: â€¢ Men with varicocele had significantly lower testosterone levels than the comparison group, with mean (sd) levels of 416 (156) vs 469 (192) ng/dL (P &lt; 0.001). This difference persisted when analysed by age. â€¢ The t…
0.0976434	19 y/o with extremely low T *Update*	I made a post a few days back about my extremely low testosterone level 153 ng/dL at age 19. Experiencing all the typical symptoms of fatigue, low libido, depression, lack of drive, etc.... Well I had a visit with a urologist today to hopefully determine if the varicocele Iâ€™ve had since age 13 could be a potential cause of the Low T. I was immediately disregarded and told that varicoceles have …
0.100667	Varicocele fertility story	Hello, a bit of a story here that hopefully gives some hope to others in this group. I haven't posted before but I've read a lot of posts in this group over the last 18 months. I've just made an account to share my experience with a varicocele and fertility in Australia. I never had pain and only learnt about a varicocele after 18 months of trying to conceive with my wife. We are both 29 and had …
0.103053	Varicocele surgery or not?	So, I had pain in my left testicle since I was 15 the pain back then wasn't as major it was only discomfort while wearing tight jeans or being extremely sensitive to someone touching my left testicle. I visited bunch of doctors and they all kinda said "yeah, we don't know what is wrong with you" so I kinda gave up and just decided to search up on internet and found out it might be varicocele. Lat…
0.104806	Do i even have varicocele?	Hi! My entire varicocele story started when i was like 16. I was feeling pain in my scrotum, but it lasted for few hours, so i didnt do anything with this. Through the years this pain was getting bigger. When pain is coming i can see that my veins that are connected testicles are getting bigger. My first and every doctor said that it is possible that i have varicocele, but they wasnt sure. Times …
0.108725	Post op - Embolization (HELP)	It's been 15 days since I did Embolization for my varicocele on the left side (grade 2) and I'm still facing pain, you can say pain is at a scale of 3/10 .. it's irritating and I can also feel the veins on the left side of my scrotum. I'm not sure. Should I go for open surgery to cut the whole thing off and remove it. I'm a bodybuilder and I need to get back to the sport as soon as possible
0.111716	Microsurgical	Hi everyone just had my varicocele subingual microsurgical varicocele surgery , it was not bad pre-surgery i had lot of stress but everything fine now , i told my doctor to get me admited for 2-3 days to take pain meds like brufin by iv because i have gerd and stomach ultcer and did not want the risk of having a gerd attack . Its been 14 hours mild pain in the scrotum wearing a jock strap to elva…
0.112874	Failed Second Embolisation at 16	Today i had my post operation and my doctor confirmed my second embolization was unsuccessful. He said the reason was that the actual embolization worked hence the good results for the first month but then supposedly the varicocele recruited another vein so it wasnâ€™t blocked off anymore. This happened with the first embolization aswell. Testosterone is high regardless ive got little sex drive a…
0.114697	Question	Hey guys so I'm 17 with a left testicle Varicocele. I went to the urologist and they said that my test results are fine and I don't need surgery. But honestly I wanna get surgery/embolization soon because ik this thing messes you up over time and I don't want to wait till the last minute. Is there a way to schedule one without going to the urologist?
0.117511	HELP!!!!	hello everyone, 18 year old male here, So a week ago I started having these dull aches around my testicle area and after checking my testicles I noticed that my left testicles spermatic cord from the bottom a little above my epididymis is a little enlarged, as I was going higher the spermatic cord became less enlarged, is this Varicocele or could it be epididymitis? And it doesnâ€™t feel like a b…
0.117607	Microsurgical Varicocelectomy post operation pain	Got a microsurgical Varicocelectomy about 13 days ago and iâ€™m still feeling pain on the left side. Did the veins redilate? I masturbated on day 9 of recovery and the pain has been present since then. Anyone go through anything similar?
0.118467	NY state board reverses embolization insurance denial	Excellus Blue Cross Blue Shield denied coverage for varicocele embolization as being "Experimental/Investigational". The patient appealed to an external expert panel. All 3 experts voted to overturn the decision, stating that embolization is standard of care, that it's safe and effective, and is likely to be more beneficial than surgery to that patient, given the reduced pain and recovery time. T…
0.118642	Bizarre condition after inguinal open surgery.	So I'm 21 M and had open inguinal surgery September 2021. I was diagnosed with bilateral but only had surgery on the left because the right is not noticeable and doesn't stick out. 7 months after my left testicle is almost 2x bigger than my right. I can still feel some veins or something at the bottom and often I am reminded with discomfort on both sides. (Before it was only the left bothering me…
0.120485	Has anyone had embolization success after failed bilateral microsurgery?	I have a grade 4 left, and smaller grade 1-2 right varicocele that I was told reoccurred by the surgeon. She the. Suggested I look into embolization. I originally went to a urologist back in 2017, with complaints of low energy, sex drive, and ED. Upon inspection he saw I had a large varicocele on my left side and recommended surgery after seeing very poor semen results. Fast forward to 2019, I ha…
0.124266	Varicocele question	Iâ€™m 15 and I have symptoms of this. Am I in some actual danger
0.124331	0 sperm count	Hi guys. Recently, I was feeling tired and experience testicles shrink. I wanted to see a urologist. He told me to do a few test which includes hormone levels (test,est), semen analysis, ultrasound. I will be doing the ultrasound this month, he mentioned that I might have a varicocele by looking at my penis. I did the semen analysis and my test results came back as I have 0 sperm count. Test tota…
0.125246	Symptoms of a varicocele	Iâ€™ve noticed Iâ€™ve had what felt like a varicocele on my left testicle since I was 18 maybe even 17, Iâ€™m 21 now, it never gave my any issues other than maybe an occasional pain. But now within the past year Iâ€™ve noticed Iâ€™ve had issues maintaining an erection, and even just getting one. My left testicle is also maybe half the size of my right one. Iâ€™ve also noticed that itâ€™s harder f…
0.126687	Gynecomastia from varicocele?	My story: I workout regularly (more weight lifting than cardio), generally eat quite healthy, and use some supplements and nootropics here n there. I recently developed a grade 2/3 varicocele in my left teste. Iâ€™m unsure how long Iâ€™ve had it before I noticed it. I immediately went to go get it verified by ultrasound and got blood work done on 1/4/22. US confirmed varicocele. FSH LH and PRL we…
0.130129	All advice is appreciated	So Iâ€™m pretty sure I have a left sided varicocele by self evaluation. Im 16 and I feel like I have had it as a kid but didnâ€™t think much of it. It doesnâ€™t hurt but it is always in the back of my mind. Donâ€™t think I have the guts to tell my parents to take me to get it checked out. What should I do?
0.131643	Hello guys Iâ€™m a 19 year old who is getting an scrotal ultrasound	Iâ€™m actually pretty scared cause my varicoceles were largely visible 3 years ago, now I can feel my varicoceles sometimes and see it only sometimes. Do you think the ultrasound will still capture my varicoceles?.
0.134202	My nightmare experience so far - two failed surgeries	I don't mean for this post to scare anyone considering surgery. As far as I know success rates are still very high. In my experience this hasn't been the case sadly. In 2017 I had my first sub-inguinal microscopic surgery for a grade III. The veins never went away and a year later my surgeon offered to redo the surgery, this time delivering the testicle to hit the remaining veins. Now another yea…
0.134212	PAIN AFTER SURGERY!!!	Hey I just had surgery on the 11th and Iâ€™m still in so much pain. I can barely go out to use the bathroom. I had the open surgery and since have been swollen. And need support at all times. Can anyone relate
0.134294	17 year old, i left my varioceles alone for like 4 years if i get surgery on it	are my varioceles still able to get removed?, i didn't tell anyone cause i told it was normal to have during puberty.
0.134904	Advice needed	Hi all, I am experiencing some discomfort and hope that I can get some advice/guidance here - I have a dull ache in the lower left side of my abdomen, and have also noticed a 'wormy' mass above my left testicle that is about the size of the tip of my thumb. The left testicle hangs about 1-2cm lower than the right (because of this extra mass I assume). I also feel the need to adjust and reposition…
0.13572	Hormone test results	I have low to non existent libido Erectile dysfunction Age 26 years old, healthy and fit presumably. TSH: 2.24uUI/mL F.S.H: 1.46 UI/L PROLACTIN: 18.46 ng/ml Testosterone: 5.45ng/mL Cortisol: 159.63 ng/mL and 440 nmol/l Where do i go from here? Could varicocele give me below nornal fsh and make my prolactin in the high range?
0.137041	Weak Urine Stream After Surgery	Had a (failed) laparoscopy done at the end of 2018. After the surgery, I had a weak urine stream and **STILL** have it. I have to try a lot harder to urinate. I went to the surgeon and asked why, he claims he doesn't know because "we didn't touch anything that could've done that". Anyone else have this happen?
0.137239	Should I get an embolization?	Iâ€™m 19 with a very visible varicocele on my left nut. No pain or other symptoms that I am aware of. Iâ€™d say it looks like a grade 3. Should I consider talking to my doctor about this? If I get an embolization, will I be able to continue lifting heavy and working out, or will this cause the coil to migrate?
0.137947	18 y/o, 175 lb, 6' 1" varicocele since mid-teens, now stage 3 / 4. Is it worth repairing?	I never had the pain or impotence that much younger victims complain of. I didn't even know it was a thing until an endocrinologist 6 years ago noticed it during an exam and wondered what it was. I went to a urologist and he confirmed that it is in advanced varicocele. My sex drive and erections began to diminish at about age 15 which I believe is normal. At this point I am still able to get an a…
0.13969	Getting a varicocelectomy at 17	Hi Everyone, as the title says I am 17 years old and getting a varicocelectomy surgery tomorrow because of my grade 3 varicocele in my left testicle, It all started with intense pain while I was 8-9 years old and I rememver having varicocele since 13 years old, Because I am a martial artist/athlete the pain that always comes after a workout session in my left testicle is really annoying to the po…
0.142371	Embolization risk? Urologist said we could do that , cant do any other..	Hi all 15 years old. Had a varicocele since I was 13 or so , always been sensitive and had infrequent dull pain. Thought nothing of it. Until I was in nursing and I realized I had varicose veins in my scrotum . Duh! So, went to discuss with a urologist. Says can do embolization , but they won't cut it open to reduce. Won't go laproscopic either. He said 5% risk of chronic pain from it. I read hor…
0.142568	Ultrasound results, Any advise???	Ultrasound examination of the scrotum was performed utilizing grayscale and color Doppler sonography. There are no prior examinations available for comparison. The right testicle measures 3.8 x 2.1 x 2.8 cm with a volume of 11.6 mL. The testicle is homogeneous with no evidence of intratesticular mass. The right epididymal head measures 1.2 x 1.2 x 1.1 cm and contains a 0.2 cm simple epididymal he…
0.143216	Had bloodwork done because of low libido. Is the varicocele at fault?	Hey everyone,Got bloodwork done because of general low energy and low libido. Briefly about me: 33, Skinny, fast metabolism, have a varicocele, have been lifting heavy last few months. Supps/Meds: Finasteride, Zinc, Fishoil, Vit D, Multivit, Biotin(I know this can mess up Thyroid test) Blood was taken at 9:30am on empty stomach. **Prolactin: 27.2 Âµg/L** (range &lt;20) **TSH: 2.8mUI/L** (range 0.…
0.144879	Varicocele Pain	I am 15 and was diagnosed with a varicocele yesterday on my left side. I am experiencing some dull pain in the area and was wondering if the pain goes away naturally or is there somethings I can do to help it. If so please let me know
0.145421	What is considered early treatment for varicocele?	I've had varicocele for about a month now, no veins exposed yet I can feel some in my scrotum, possibly grade 2?.. last measured about 0.24, approximately 3ish weeks ago. As a 15 year old having varicocele, how successful is the treatment? eg, embolization, surgery, I should be getting a treatment for it in about a month or 2, I denied open surgery due to it's risk and high reoccurrence (though y…
0.145846	So 75% of men have varicocele by age 80 and varicocle ages you faster?	So, I found an article/study/resource that states that each decade that goes by increases your chance of developing varicocele by 10%. It states by age 80, 75% of men have varicocele and by simply having a varicocele, it makes you age faster. Is this true? I always thought they mostly develop at age 15-25 (I got mine in mid 20's) and then after that your chances of getting them decrease, not incr…
0.146927	19 with varicocele	So Iâ€™m 19 with what I think seems like a large varicocele on my left side. I feel as if Iâ€™ve had it for as long as I can remember. Iâ€™m really scared that this stunted my testosterone and puberty in some way potentially. It had usually been fine and just something extra in my balls until recently it has been giving me a lot of dull pain and pain to the touch. Im scared I waited too long to g…
0.147	Grateful for any advice	Healthy 18 year old thats experiencing severe testicular pain. Male 6'1 92kg Dont drink Occasionally smokes Okay, so this story is rather long winded and I certainly never imagined i would be posting about it, but ive ran out of options. In november 2019 I started to have pain in my testicles whenever I was active and sometimes even just sitting was problematic. At first I thought to get checked …
0.148082	Cinnoxicam and l-Carnitine/Acetyl-l-Carnitine Treatment for Idiopathic and Varicocele-Associated Oligoasthenospermia - Cavallini - 2013 - Journal of Andrology
0.148566	'Fixed' Varicocele by addressing Posture/Gait/LLD	Background: I am a M 19 and I had a grade 3 varicocele on left and I have a grade 2 varicocele on the right. I had micro surgery for the left varicocele at the end of 2019, but had problems with veins that were still swollen despite no reflux being detected at checkup. I first noticed the right varicocele about a month after surgery and it continued to get larger month by month until I found a so…
0.148675	Catheter?	Hello I'm a 19yr old turning 20 this year, I just want to know is it really required to use a catheter after or during a varicocelectomy? I'm really anxious, that looks very painful. I don't mind about the surgery what I'm worrying about is the insertion of catheter. Does anyone here experience a varicocelectomy without insertion of catheter how does it feel? Does it hurt while peeing? Thanks for…
0.148786	New here!	Age 21 Left Varicocelectomy Surgery 13 years ago - surgery was a great success. Doc did a lot of work! Pulled my groin last year &amp; have been dealing with a strong varicocele resurgence. Iâ€™m also dealing with nerve pain. I had massive swelling once &amp; often wear lidocaine patches to battle the nerve pain. It got so bad, I was initially considered to have a hernia. CT was good, but my MRI …
0.149468	Varicocele affecting testosterone but not fertility?	Hi everyone, I noticed a varicocele on the left testicle at around 2018 (Grade 2 after further examination), 2.5 years later i noticed another one on the right testicle. Recently i felt a lack of energy and libido (somewhat uninterested in sex or women or porn) which seemed odd. After doing more research about varicoceles, i found out they can affect testosterone levels and fertility so i went to…
0.150978	Got diagnosed with varicocele	Im 17 and i got recently diagnosed with a physiological varicocele by an urologist/surgeon. He said it is totally normal and i shouldnt worry about it, I could reconsider a visit when im older in order to check sperm count. Im very paranoid with these testicle diseases and i check them too often. Is it normal that sometimes my left testicle like moves when touched and sometimes the veins are more…
0.15255	â€œEnlargedâ€ Veins?	I (14) have recently realized i have veins which i can feel behind both my testicles. I also have a weird lumpy mass under the one on the left, but it feels more like the epididymis, and iâ€™ve had it looked at so not too concerned. I do wanna know, are veins you can feel a cause for concern? They donâ€™t exactly feel lumpy, they feel more stringy, and they feel the exact same on both sides. I do…
0.154368	Possible varicocele fix	\*this post has been removed by moderators yesterday and i don't really know the reason, since i couldn't find any rules for the subreddit i tried removing the images\* &amp;#x200B; Hi, i didn't really know this subreddit existed until a couple minutes ago so i don't know if what i'm about to say is known or if it's helpful at all but i wanted to share what i think is the root cause of varicocele…
0.154697	Not having surgery	So Iâ€™m 18 years old and one day my left testicle was in some light pain that was bearable. I had an ultrasound and the doctor said that i have variocele. I donâ€™t know what type or grade of variocele I have though. So my symptoms are just light pain on my testicle and the first time it happened my left testicle was higher than my right. Now my testicle is aligned and all I experience is light …
0.156114	19M had a microsurgery! And I have some questions	I am a 19 years and had grade3 bilateral varicocele, I got my subingual microsurgery on the 13th November(nearly a week), My balls still looks swollen and heavy, is it normal and if so how long will it take to get normal completely? Do help .. Also how long do I need to abstain?
0.156707	Libido disappeared and then diagnosed with Varicocele?	26 as of this month, and I had my varicocele surgery a little over 5 years ago. What initially took me to the urologist was my libido seemed to disappear over night. I got my blood taken and my free and total testosterone levels were both on the higher end (I believe 687 and 17 floating). He advised I get the varicocele surgery to prevent atrophy (though he noted a small amount had occurred) and …
0.156811	Sports	Iâ€™m 14 and suspect I have Varicocele, Its been like 3 months it looks like it but I dont know Im on the basketball team and about to get my sports physical. Will the doctor that will be checking my balls know that i have Varicocele? And if I do how will I play basketball.
0.157083	My testosterone is below average	Hey I'm a 16 years old teenager I found a lump on my testicles a year ago maybe? I had the courage to take a ultrasound and it turns out it's a Varicocele! I read about it and it can cause low T levels so I got mine checked out It's 232 ng/dL I should get a treatment for my Varicocele right?
0.159987	How long does the Varicocele Embolisation procedure take?	Iâ€™ve had varicocele in my left testicle since I was like 13 and Iâ€™m now 19 years old and I have the procedure on this Tuesday coming but when I went for my pre-assessment last week they said it could take about 1-2 hours but I have seen other people who said it only takes about 30-45 minuets. Is that just a safety regulation thing they have to say or something or does it actually tale that lo…
0.161788	Can Varicocele be caused by anal sex?	I remember when I was 16 and I had anal sex for the first time, I remember feeling the pain and discovering varicocele after that experience. Could the trauma or act cause it? It was shortly after that I was taken for ultrasound which then confirmed it. I do not remember varicocele prior to that occasion. Message or comment below.
0.161819	What do you think about my varicocele theory?	Back when I was 25 (38 now), my varicocele that I had since I was 18 started to become more painful. The veins became harder than usual and caused a lot of discomfort when sitting. I went to the doctor and he confirmed it was a varicocele and approved me for surgery. But it was my last quarter of grad school and the timing just didn't work out to go through with the surgery. For the next few year…
0.163219	Erectile dysfunction from varicocele surgery	I had surgery a little over 2 weeks ago and now have had a hard time getting an erection. I'm 19 and prior to surgery had no issue. Does it get better with time?
0.163575	Varicocele veins moved to the front of the testicle	First time this happened I thought I had twisted my testi, but no sharp pain so I knew it wasnâ€™t torsion. But I thought it had done a 180 as the veins were at the front, took myself to A&amp;E and by the time I saw the urologist, it went back to normal but he recognised the varicocele but didnâ€™t recommend surgery. Anyway months later the veins have found themselves at the front again, minor d…
0.163894	Is my testosterone level normal?	So I think I may have a variocele. Iâ€™m a 17 year old guy and I decided to do a testosterone test. My testosterone level came back as 17.7 nmol/l or 510 ng/dL, is this average for my age and should I worry about the variocele if it causes no discomfort and doesnâ€™t affect my life at all?
0.166432	Embolization	Does embolization hurt at all? If so, about how much does it. Also, has anyone had any unwanted or terrible side effects/injuries from this procedure or anything that will affect them for the rest of their life? Is surgery or embolization better? I am a 15yo male. Thanks.
0.168231	Varicocele enlarged greatly after sex	I was diagnosed via ultrasound with a varicocele 6months or so back (still trying to get the embolization op) and I wanted to get some feedback on a relatively rare occurance. Occasionally during sex or masturbation which lasts longer than 30mins Iâ€™ll occasionally get a blue balls type feeling before Iâ€™ve ejaculated and after I do I notice my varicocele is sometimes almost triple the size as …
0.169876	Concentration issues and how to convince doctor?	Does anyone else have concentration issues? When Iâ€™m at work and they tell me something that is complicated itâ€™s like my brain freezes and I canâ€™t think. Then I get like a hotflash... it feels like anxiety/embarrassment because I canâ€™t follow their train of thought. This never happened to me before until my varicocele got worse. Anyone else had this happen to them? It only happens when so…
0.17056	I need Help with my symptoms	Iâ€™m 14 and I think I have varicocele I donâ€™t exactly see a bag of warms but I do see some veins poking out not too visible but I feel the aches on the testicle and above the pubic area kind of above my left testicle . Doctor checked me and said I donâ€™t have a tumor or anything so he sent me for a ultra sound and I looked at it and it looked normal like none of those blobs you see in ultra s…
0.171062	Need opinions on what to do!	I am 16 years old and have had grade 3 varicocele since I was 11 so all my puberty years pretty much. Recently I noticed that it has taken a toll on me and that Iâ€™m not the same as others my age. I donâ€™t have much muscle and I also have very low libido and ED. My semen is yellowish and clear and doesnâ€™t seem normal. The doctors think I have these problems because low vitamin D and hypothyro…
0.171947	Can pain from a Varicocele be in the lower abdomen/lower back/upper thigh	I suspect I have a Varicocele, it rarely bothers me but the last few days Iâ€™ve had some very minor aches around the left testicle but not the testicle itself. For example my lower back/hip area around the testicle has been aching sometimes even my lower back on the left side. Has anyone else experienced something similar? Also how urgent is a Varicocele, Iâ€™d rather not go through the trouble …
0.173118	Is this a varicocele?	Ever since I first started ejaculating probably 5-6 years (18 now) every so often I will wake up with an ache in the left testicle and a swollen lump. Usually I find that it goes down after a little while or through ejaculating it is reduced. It usually feels like a lump right above the left testicle, so I don't know if it's just thick semen that is "stuck" or it is something else.
0.17507	16 and just diagnosed ðŸ˜¬	Iâ€™m 16 years old, and a few days ago I went to the doctor for a regular check up, and it turns out I have a varicocele on my lefty. My doctor said that varicoceles are very common and painless. I agree with the common part, but are they really painless? I looked it up, and of course many are dealing with a dull pain. I feel like there is somewhat of a pain present, but Iâ€™m not sure if itâ€™s …
0.175927	Big surgery coming up	After 10 different urologists examined me (way more than 10 times) I finally have the appointment for surgery - 8 September. Depending on what they find it's either going to be a unilateral orchiectomy or a testis sparing partial orchiectomy along with varicoselectomy both by way of microsurgery. Around March a tumor developed on my left nut (next to the 3rd grade varicocele). Don't know if it wa…
0.176207	No ejaculation soon after Bilateral Varicocele Microsurgery (39M)	I recently had bilateral varicocele microsurgery. Left grade 3 , right grade 1. I had low sperm count before surgery. 14M I'm on 11th day, I still feel slight pain on both sides. Since 3rd day I'm having erections at nights, waking up with some pain and tryin to calm to reverse situation. But yesterday I had a dream and ejaculated in my dream. I woke up and my erection was going down like I ejacu…
0.178619	What happens if varicocele is left untreated?	So I'm 15 years old and i have a big varicocele. Don't know which grade though. It can be clearly seen with a naked eye. I'm very scared of the surgery. Can it be treated when I'm an adult or there will be unreverseble damage by then? I am not sexually active for obvious reasons and i don't think that I will be any time soon.
0.178755	16M | Could this make my varicocele worse? Whats your experience with pre-workouts?	Hi guys I am a 16 years old teenager and I was recently diagnosed with varicocele on my left testicle and I would like to know if taking a pre workout with these ingredients can exacerbate my current situation. Vitamin C75 mg Thiamin1.1 mg Niacin3.0 mg Vitamin B61.4 mg Folic Acid250 Î¼gâ€‹ Vitamin B121.5 Î¼g Pantothenic Acidâ€‹1.0 mg L-Citrulline Malate 2:13000 mg Creatine Monohydrate2000 mg Beta…
0.178794	Semen analysis - 1,5mil/mL concentration, 10ish mil total. Grade 1 or 2 varicocele. Anyone became fertile again after embolization with similar stats?	For a long time, I have been worried about my semen not looking white enough. So I took a SA and here are results : Volume : 6,20mL Concentration : 1,55 x 10^6 / mL (!) Total sperm : 9,61 x 10^6 / ejaculation (and TMSC just below 5 x 10^6) Motility : Progressive : 37% Non-progressive : 15% Non-motile : 48% Vitality : 56% Atypical shape : 49/50 so 98% !! With notably 41% having "ill-shaped" acroso…
0.178956	Varicocele embolisation follow up post (with tests)	So I had done my varicocele embolisation in August this year to fix a chronic pain issue as well as to look at addressing my sperm quality. Link to previous post here: [https://www.reddit.com/r/varicocele/comments/pa3b3g/varicocele\_embolisation\_done\_august\_2021/](https://www.reddit.com/r/varicocele/comments/pa3b3g/varicocele_embolisation_done_august_2021/) My DNA fragmentation (aka. DNA damag…
0.178986	Varicocele both sides 24m, low libido and poor mood. Please help	Hello everyone, Iâ€™ve tried messaging several people from here before deciding to post and have received mostly vague information. I had varicoceles develop on both sides several (5) years ago and have noticed a plethora of problems which have only gotten worse since then. At first i often got pain in testicles when aroused. Soon after i began having erection problems and poor libido so i went t…
0.180566	Post Left Subinguinal Microsurgery Repair	26 year old male here with a severe grade three varicocele on my left side that has been that way since I was about 17 years old. After worsening symptoms of lowered testosterone, ED, and testicular atrophy I finally scheduled the repair a year out (due to covid). I just had the repair performed via subinguinal microsurgery this past Tuesday, so this is day 3 of recovery. At this point Iâ€™m walk…
0.184772	How long after laparoscopic varicocelectomy can I smoke Marijuana?	I (M18) had laparoscopic varicocele surgery two days ago and I was wondering how long I should wait before smoking marijuana again. I'm asking this because I'm not sure if there could be some negative side effects. Idk if this information is useful but I'm actually feeling pretty good. I can stand up and walk without any help and haven't had any major pain.
0.184782	symptoms are back	hey guys. first of all, please excuse me for my english because i know that i'm going to do a lot of mistakes. but i'm sure that y'all can understand me. i'm 27. 16 months ago, i was diagnosed with varicocele. i went to the doctor for symptoms like dull ache and heaviness in my left testicle. he didn't exam me with his hands but he wanted an ultrasound. ultrasound result showed that i have a vari…
0.184839	Ao guys i visited urologist today he performed ultrasound and taken samples for urine analysis blood for t levels and fertility test ...	My testicle size was 14.7ml left and 15.3 right he also said you have grade 1 varicocele and if your fertility test or t levels are not ok we can go on with emobalization or surgery option
0.184894	How to correctly identify my varicocele with my doctor	What is the best ultrasound to ask for? How do I ask my doctor to analyze the ultrasound? Any other exam besides the touch for me to do? Age 18 years old I suspect I have variocele in the right testicle,(only fat vein and smaller veins on the right side that I feel only when touching, not looking) I went to a doctor and he couldn't identify the variocele. We spent a few minutes talking even after…
0.18495	Varicoceles on both testicles	Today i got diagnosed with grade 3 varicoceles on the left testicle and grade 2 on my right. Im 16. Any advice?
0.185841	Varicocele and Sagging	I have varicocele on my left testicle. It's very visible. It's get dilated and dark when overheated. I also had inguinal hernias repair 19 days ago. Does anybody else sagging in the testicles. Mine sag and the skin gets really loose.
0.186975	How to get the procedure done as fast as possible?	Hey all, I have had a pretty big varicocele as long as I can rembember, I am 20 years old. In 2018 I had the idea to go to a doctor and he sent me to the hospital. They examined it with some kind of echo and they rated it grade 2 and said they do not interfere if there are no complaints. I think it is getting bigger, definitely grade 3. The varicocele is bigger as my biggest testicle and because …
0.187666	19 (thinking about embolization) left-side grade 3	I'm 19 and I have a grade 3 (self-diagnosed) varicocele on my left side. It starts to ache when I run and sometimes randomly throughout the day but mostly when I'm running. It only started to hurt in the past few months. I have the suspicion that this thing is lowering my testosterone because I'm always tired and apathetic. I'm thinking about getting the embolization. What are the chances they fu…
0.188043	What should I do?	Throwaway / burner account. I've had this since I was a kid, about 10-11 yrs old. Circumcision is a very common practice (treated as a necessity, even) here in my country and when I was about to get circumcised, the doctor didn't want to proceed because of the "lumps" in my testicles. My parents then took me to a second doctor and I can't really remember what happened but he proceeded with the ci…
0.190953	I have varicocele and hydrocele	I am 18 m , i have varicocele on both sides and hydrocele on the right side , but i am afraid of doing a surgery , (afraid of anesthesia , afraid of pain after the surgery , afraid that matters may worsen after the surgery , afraid that they may be recurrent , sry i have OCD) what do u advise me to do ?
0.192031	Is it a varicocele?	Hey there! Sooo where to start haha... Since my late 18s I noticed having some swellings around my left testicle. This did not cause any pain or anything else. So I did not think much of it. This was the situation until my 20s, where it suddenly caused an annoying, hanging pain. It also always felt like the typical "bag of worms" and it was also visible when my ballsack was quite saggy on warm oc…
0.192378	Varicocele microsurgery Experience	Hey! Just sharing my experience down to reassure any worried guys out there! PLEASE ASK AS MANY QUESTIONS YOU NEED AND ILL ANSWER TO THE BEST OF MY ABILITY. Sorry if I miss anything. I recently had a double varicocele micro surgery. My left testicle had a pretty large squiggly vein and the right one (which I didnâ€™t even notice) had a very slight varicocele. I always noticed the vein on my left …
0.193005	Sex after varicosile	So as of yesterday I was two weeks out of surgery with my varicosile embolization for a grade three (got 17 coils) . My doctor told me 2 weeks without sexual intercourse and I followed that, and last night I being the two week mark i thought I felt good enough to partake in intercourse. As soon as I finished, I felt very sharp pain in my testicles and up my left side, is this bad?
0.193378	Can repairing G3 varicocele increase low sperm count?	So as I've done my semen analysis finally as expected my sperm count is low. On infertility sub a guy told me that repairing varicocele will only stop future damage but that the damage is already done so it can't increase this count. In 2015 my sperm count was higher than it is now so a dumb Uro told me there is no need for surgery ( it was 19 million) My results are: Volume - 6ml (&gt;1.5ml) Spe…
0.193609	I really need help, please :(	*First of all, I really feel sad and I need help. I know I wrote too much but PLEASE read it and talk to me :(* I am a 22 years old very emotional guy. My life was going perfect. I had everything i want in my life. Good grades, healty family, wonderfull friends. Now I feel like a 6 yeards old child who is about to cry all the time. I don't know why and I have nothing to do about it... It all star…
0.193846	Hi,i had this for over a year and i just found out what it is...	Hi, I'm a 14 year old teen and i just found out what is that clump of worms above my left testicle. As the title says i noticed this over a year ago and i did nothing about it. I always had a little bit of discomfort there but nothing serious. When I do my thing everything seems normal but now that i found out what's going on I'm not sure if it's normal. Should I treat it if it gives me only mini…
0.196479	Questions to ask ....	Hi! Iam a 15 year old male and i have varicocele when i was 12 (7th grade) but i don't feel any pain for the past 3 years but i do feel a slight discomfort sometimes Is Masturbation bad for someone who has varicocele? Surgery or embolization? Which is one is better? Do i need to lift with my legs?
0.197124	Saw improvement after Grd 3 embo now back to normal?	Just over a month ago I got a grade three embolization that used 17 coils. The first week after I felt high sex drive, lack of depression, and high motivation like I havenâ€™t felt in years. Then it started to go away and now I have fallen deep back into depression , I havenâ€™t felt a hint of sex drive in over a week, and the testicle where the varicosile was hurts and seems to have developed a …
0.198608	First Urologist was bad. How can I convince my second Urogist?	I have had varicocele for 1 year now. The pain is horrible. I have to keep a bag of ice on my testicles 24/7 just to fight the pain. My first Urologist was young. I said that I had enlarged veins and he felt around and said he doesn't feel comfortable sending to surgery. He said he didn't want to put me in more pain if something were to go wrong. I felt like he didn't know if it was bad enough an…
0.199393	EMBOLIZATION WOUND urgent plz help!!	So the doc said not to take it out until 48 hours from Friday 12:00pm morning. They said Saturday morning is fine to take it off. But when I take it off I see the small wound still open! Tiny wound they punctured . What do I do ????
0.19976	Just had embolization - Used 15 coils + STS and blocked 4 veins?	so the IR doctor spoke to me shortly while i was still a little loopy just after the procedure. He mentioned he use 15 stainless steel coils - which sounds like a lot, in addition to STS he mentioned blocking 4 veins? 2 of one kind and 2 of another perhaps. During the procedure, a nurse was supposed to press down on my groin, she forgot at one point to press down and got called out on it Can anyb…
0.20102	Scrotal ultrasound for varicocele - a published abstract inspired by a fellow redditor	Hi all! I hope everyone is being safe and staying healthy in these weird, strange times. I wanted to share some of our recent research with you. Inspired by an interaction with a member of /r/varicocele who ended up coming to see my team for evaluation, we started reviewing the current best practices for scrotal ultrasound in patients with varicocele. Our practice recommends doing ultrasound both…
0.201188	Varicocele on both sides - embolization?	Iâ€™m a 21 year old male whoâ€™s very scared, help :( I was diagnosed with varicocele on the left side at age 14 and told it was no big deal as long as it didnâ€™t get bigger. I stopped thinking about it for years until recently I started feeling a dull ache. I felt around and noticed it got quite a bit bigger than the last time I checked it and also noticed I have varicocele on my right testicle…
0.20275	Dull reoccurring ache yesterday in right testicle	I am 170cm tall I weigh 90 kg 18M with a dull reoccurring ache in right testicle This pain has almost completely gone away today I felt it once slightly in the morning but I felt it throughout yesterday it happened every 40 minutes it wasnâ€™t painful but it kept happening I canâ€™t find any lumps when feeling my right testicle Not sure what happened any help? I thought it was varicocle but I don…
0.207595	Varicocele was an adolescent	Iâ€™m 16 currently with a varicocele and have brought it up to a urologist and my doctor and urologist both seemed just really unconcerned if there wasnâ€™t pain, and the urologist even said it affected sperm but not testosterone. Itâ€™s at least a grade 2 and fertility isnâ€™t my biggest concern. Iâ€™m trying to have a great puberty and make the basketball team and I feel like lowered testostero…
0.208999	16yo and a lot of pain in my right testicle	Yesterday after coming from the institute I felt a slight pain when touching my right testicle the pain is just to the right of the bladder and today I am feeling a much stronger pain even when doing a A small movement I do not notice anything visual in my testicle and I very worried These are normal symptoms? I'll go to the doctor as soon as I can but I'm very nervous. Has anyone had the same sy…
0.209234	Known I had it for 3 years and still didnâ€™t take action.	Found out I got a varicocele when I was 17... Iâ€™m 20 now. I get really bad anxiety when I start thinking about it or when the topic of having kids ever comes up. Havenâ€™t had the balls to go to a doctor but Iâ€™m really starting to consider going. Shit honestly depresses me and makes me start thinking deep. Just want to see if anyone out there had success with having kids with a varicocele. Ho…
0.209686	Rock hard testicles	Im 18 , and i smoke and i used to gain weights and run marathons so yes I obviously had varicocele,ive had em for 2 years without knowing so at the end of February i had a microscopic surgery and i have finally, been able to look at my testicles clearly as it was impossible with all the huge veins, and when i like touch it , it feels super hard , i donâ€™t remember it felt like this before i get …
0.21051	feedback after varicocele embolisation	I've posted on here a few times about my operation and the circumstances before and after. I had my op on the 31st July 2017, and I mentioned in Nov that I felt a lot better, but I was waiting for the blood test to check my T level. The good news is that I've gone from 10.6n/mol to 13.1. That's since the op. So I've had an increase in my testosterone of nearly 25%. So the operation has been a suc…
0.212194	Can i get some advice..	Had ultrasound in 2018 and doc confirmed its a varicocele. Didnt have treatment for it and pain eventually settled. However, it's started to get painful again so I have booked an ultrasound for Thursday. Questions I would like to ask is: Has anyone resolved this issue naturally? Has anyone used a chiro to do some adjustments around the hip/ groin area? How did you tackle the dull aching pain as f…
0.212207	Pain in left testicle due to varicocele or?	Hi, I started feeling dull ache in my left testicle, and lower back ache some 4 weeks ago, I didn't bother much in the start but some few days ago I felt stabbing pain in left scrotum so I went for the dooplar ultrasound, everything was fine urine tests, blood tests, abodomen tests, kidney everything was fine but they found a grade 2 varicocele of 3.7 mm, since then I am taking pain killers and p…
0.212583	SA pre/post varicocelectomy and surgery/recovery info	Dates First SA June 2020 Surgery February 2021 Second SA May 2021 Volume - 5.4/4.7 Concentration - 13.4/34.8 Motility total - 40/54.3 Progressive motility - 33.7/53.7 Morphology - .5/1.3 I didnâ€™t have pain from the varicocele, but it was large and uncomfortable to run with. I have a one inch scar from the incision. Surgery was on a Tuesday and I returned to work the following Monday. I wasnâ€™t…
0.213058	Chronic constipation causes varicocele to develop.	This scientific publication found chronic constipation as a causative factor for varicocele development. [Publication source.](http://www.jultrasoundmed.org/content/26/1/5.long) [Follow me on g+ to keep up-to-date with my research findings.](https://plus.google.com/116120589788508292294/posts)
0.213917	Thinking about getting surgery, Iâ€™m only 16 and have a minor varicocele, I really donâ€™t know what to do. Any advice?	.
0.21645	Varicocelectomy at age 16?	Iâ€™m a 16 year old with a grade 3 varicocele on my left side. Iâ€™m having consultation in a few days, and I was wondering I should ask about an embolization. When I went to my local clinic, the doctor told me that I would need a varicocelectomy, but Iâ€™m very worried about it.
0.216986	I don't know what to do	I've been diagnosed with varicocele about 4 months ago. The doctor told me it was mild and on the left side nothing to worry about now I've been having problem with peeing and stuff. So I went to the doctor and now they are telling its very mild but it's on both the side and I shouldn't worry. My libido is gone. No energy. Have to put effort to get a hard on. Super super depressed so my last ultr…
0.217032	Varicocele and TRT	22 years old iv got a grade 2 on my left and a 1 on my right I been into body building since about 16 and I think I had these since I was 18 I think bodybuilding is what cuased this lifting to heavy and holding my breath during lifts is my guess It sort of feels like iv been flicked in the nuts all day and from what iv read it will come back if I start working out again so my question now is TRT?…
0.217361	Need some advice.	Hello. It all started during mid february with sharp pain in my left testicle , and I found a soft lump above my testicle (on the spermatic cord). Pain was very intense for a week and initially i brushed off the lump and tought it was epididimys. Fast forward a month later (mid march) after numerous visits to different urologists and taking two antibiotics, pain recided gradually , but lump is st…
0.217824	Attentio to ALL	I'm 33, in 2014 I had palomo surgery of varicocele Around two years ago I started to feel constant and dull pain on right groin 6 months ago Phlebologist did TC and USG - result was innevective right testicular vein 3 day ago Urologist said to me that those results from Phlebologist was ridicoulus Today surgeon did USG og groin....result was Hernia &amp;#x200B; Please whenever Phlebologist wil te…
0.218179	Untreated varicocele, worried about pregnancy	I'm just being paranoid at this point, but are there any dads or dads to be that have a varicocele (varicose veins in scrotum)? I've read it can decrease both both sperm quantity and quality. I've had one for a long time. I had surgery about 12 years ago, but it never really went away. It never caused pain or discomfort, so I never thought to have another surgery. I'm not worried about infertilit…
0.219684	Just had a hydrocelectomy performed after having a varicocelectomy performed 8 years ago. Surgical clip found in scrotum.	I am currently a 29 year old white male. I am 6â€™00â€ and weight 185lbs. I am healthy. No medical issues or medications other than what Iâ€™m about to mention in this post. In 2011, I had a left side varicocelectomy performed. After the surgery I developed an infection, hematoma, and hydrocele. Infection and hematoma cleared up and went away with treatment. Hydrocele stayed with me to this day.…
0.219776	Embolization VS Micro Surgery	Last year on 3/12/2020 I had micro surgery, after many many months of pain I had to go back for an ultrasound which showed a still large varicocele. After seeing my urologist she recommended embolization (donâ€™t know why she did not recommend this the first time) I had embolization today and hereâ€™s a bit of how each one felt for me. My experience with micro was: Painful, no pain meds, pain for…
0.219985	3.5 month update of 50 year old.	I am 50. So I was diagnosed at 18 years old, a couple years later saw a USAF urologist but they would only operate for conception issues and I was single. Saw three more Urologists over the years all of them downplayed it. After covid happened, I have been teleworking and sitting on my ass a lot. My varicocele started to bother me more than it had in the past. I found this website several months …
0.220647	This shit is stupid	Anybody else just pissed off about this? I have a grade II to III varicocele that Iâ€™ve had since Iâ€™m 16, Iâ€™m 18 now. It doesnâ€™t hurt unless I beat my dick like 6 times in a day, and even then itâ€™s a dull ache and it goes away. But I really just fucking hate knowing that I have it. Knowing that the only way to fix it is surgery that could possibly just fuck it up more. Like I just want t…
0.220905	Question About Atrophy, Infertility and T Levels	I am 19 yrs old (turning 20 soon) and I first discovered I had varicocele back in April/May of 2020. My question is how soon does testicular atrophy, infertility, lower T levels usually start? Is it within a year of having varicoceles or more? I have an embolization scheduled in a few months so hopefully, none of those side effects will happen but I cant help but wonder. Thanks.
0.223305	3 months post embo	So I had the procedure done 3 months ago . Had 12 coils put in my left side. Procedure was deemed successful . 1st month of recovery was not good for me . Lots of pain on the daily. 2nd month the pain has gotten better but still chronic. 3rd month I still have pain on the daily in my left testicle. Not as bad as the first month . It definitely has gotten better but still very annoying I have an a…
0.223522	Still feel the veins	Hello, I went under varicocele surgery in 2015 and I went to my doctor for control in 2016. On ultrasound and sperm test everything was normal. But when I check myself, I can still feel my testicle veins (but much more thinner than before surgery, still more than my healthy testicle veins). Is it like that for other people went under surgery too?
0.22371	I'm not sure if I should get the surgery	I went to the doctor because I wanted to get circumcised. Plot twist... I was also diagnosed with varicosele. My left testicle is 15.9 cm3 and the right one 19.3 cm3. I don't feel pain or anything like that. I don't know if I really want to get the varicosele surgery because I had a conversation with of my friends who went over this process twice when he was younger and he recommended me to not d…
0.223802	Just did the embolization	Embolization today was successful, got 5 coils. Had the procedure 3 hours ago and right now I just feel a bit uncomfortable where they put the coils in, but barely anything on balls. I'm on tylenol. Age: 17
0.226062	Microsurgical Inguinal Varicocelectomy with Denervation, left testicle, post-op	46 y/o healthy male, 15 days post-surgery, USA. Wanted to share my good experience b/c I've read a lot of posts that have not-so-happy endings. I had a Grade 3 varicocele that was tender to the touch, not so much chronically painful, and less than pretty to look at (kind of squared off) so I got the ultrasound and that's how I found out I had the variococele and had the procedure on 30 Dec 2019. …
0.226305	16m Diagnosed with Varicocele. Is this a Way to increase testosterone?	Hello there guys! I just did some bloodwork and it seems that my testosterone is at 16.280nmol/l ( should be around 469ng/dl) . So my question is has anyone of you that tried horse chestnut seen an increase in there testosterone levels? Thanks a lot!
0.227386	Varicocele doâ€™s and do notâ€™s?	15 year old, 6â€™0 caucasian teenager. Throwaway because of reasons. I went to the hospital because of a pain in my testicles. Turns out both of my testicles (both left and right I mean) have varicocele. I got the ultrasound results but do not know the stage yet. I reckon its either 1 or 2 as my doctor told me he could feel it before the ultrasound. Thought they did ask me to cough in order to se…
0.229204	Lsd and cialis caused varicocele	so this week my doctor put me on cialis for my erectile dysfunction during intercourse. I've had erectile dysfunction just during intercourse since I was 18. The cialis worked wonders. I've only taken it twice since my doctor prescribed it tho. The first time I just took the cialis and no other drug. I experienced no problems at all then. Then the second time I took it last saterday morning, and …
0.229812	Bumps	Hey guys I have a weird unrelated question. So I have bumps on my wee wee, and I looked it up and I think theyre called flordyce spots. Does anyone else have them or just me? I'm 17 years old and I've had these maybe for a year.
0.230629	Can't sleep because of immense fear of cancer	I have pain since 1 week and today I discovered blue veins on BOTH sides. I read about and it's mostly caused by VERY bad tumors and now I can't even sleep. I'm 18 and I'm too young for that shit, it was a self diagnosis but it feels like a sack of worms and there are blue veins all over the scrotum and I always thought that's just how the scrotum feels like. I have a doctor appointment tomorrow.…
0.23076	Bilateral Grade 3 varicocele - Microsurgery done	Hola! 6 Years back(when I was 21), I was diagnosed with bilateral varicocele grade 2, Grade - 1 on left and right side respectively. Semen analysis showed 73% motility and count as 193 Million. Though it was painful, looking at my semen parameters my urologist denied for surgery. Recently again I started having puling sensation in my testes and I went to Urologist. Guess what!. Ultrasound showing…
0.23337	Masturbated after 12days of varicocelectomy	Yesterday i fapped twice on 12th day of my varicocele surgery ,little concerned about reoccurrence rate now? Also im having a little tingling sensation or a minor pain idk exactly but its so minor in my left abdomen , is it normal? Did i messed up whole surgery? Kindly Leave your guyâ€™s opinion, really anxious about it , ur reply would be helpful
0.23674	My ex just had a baby, itâ€™s supposed to be mine	I just found out when I dropped by her families pet store in hopes to win her back. Itâ€™s been a 11 months and 21 days since we broke up. Itâ€™s supposed to be my baby. Itâ€™s not my fault that I have a stupid fucking varicocele. I had surgery already, she was there with me. We were supposed to have a baby and start a family I knew it I fucking knew that the first boyfriend she got after our bre…
0.237237	Varicocele and urination	Hey everyone! 21 year old male here. I've had a grade 3 varicocele since I was 18 and have a couple questions. Does anyone else with a varicocele have urinary troubles? (Frequent urge, trouble starting and fully emptying bladder, weaker stream, etc). These problems seem to become amplified when having a varicocele flare up, although it happens sometimes when it is not flared.
0.239437	Had a varicoceletomy 13 days ago. My follow up appointment is in 2 days. Am I allowed to Jerk off or should I wait? I didnâ€™t get stitches the surgeon used derma bond and the incision is almost pain free at this point...	I had a open incision on the left side right next to the base of the penis
0.239643	How to deal with being passed back and forth?	Hi guys, In December I finally took the steps to contact my GP about my varicocele and here's the story so far: \- December 1st: Called GP \-December 10th: Had ultrasound which shows bi-lateral varicoceles. \-December 16th: Referred to urologist. \-December 20th: Urologist said everything is fine, didn't check me standing and had no answer for the pain. Urologist writes me a referral for a second…
0.239758	Could those symptoms be caused by varicocele?	I am 45 and have been struggling with depression and anxiety for the most part of my teenage and adult life. My left testicle is very small and sometimes retracts inside of my body. The right one is about twice the size but still rather on the small side of the spectrum. I rarely feel any discomfort and cannot feel any abnormalities in my testis rather them being small and sometimes on the soft s…
0.241448	Help pretty please	Iâ€™m 16 and I think I may have a varicocele. I do have anxiety and am shy, how do I tell my parents to take me to a doctor without getting too embarrassed?
0.241527	Do i have varicocele(16M)?	Do i have varicocele or is it something else? There's quite a big lump(it fills a large space where my ball is) on my testicle that doesn't hurt when touched. From touching that area it seems to be connected to my ball. Do I need to have surgery to fix it? I'm worried because it's actually been there for a few years already and I only now told my parents about it. If I go to a doctor and DO need …
0.24199	Doctor doesnâ€™t recommend any Treatment. What should i do next?	Iâ€™m 21 years old, mild varicocele on the left side and my doctor didnâ€™t recommend me doing any treatment at all, he said that Iâ€™m way too young and itâ€™s only on a mild condition. He recommend me to try live with it. If Iâ€™m married and having fertility problem then consider a surgery later in life. But after the diagnose i found myself even more anxious, that i know it will never get bet…
0.242219	Skin Rashes post embolization	Had left VE a month ago. Experiencing skin rashes and itching twice a day for around 5 min only since 15 days. They will be gone in 5 min. Consulted GP and informed and he suggested talking to IR who did embo and mentioned that the rashes could be due to the medicine (Tab Daflon ) or coils or foam and my body is not adjusted to it. I mentioned to GP that it is platinum coil and is inert as per my…
0.242256	3 weeks post surgery - Groin lymph nodes popping? (16M)	Ever since my surgery, the lymph nodes in my groin would grow for a short minute, but it would go back down when i stood up or moved. When it grows, it kinda swells, but theres no red, it just grows and goes back down. This is in my groin, where the surgery was performed. Is this normal? Im pretty worried right now. Also, ever since my surgery ive noticed that my stomach has gotten slightly bigge…
0.242335	I'm 19 with grade 3 varicocele	I got diagnosed last month. The urologist told me I don't need to have surgery because of my sperm analysis, he said I should come once a year for a sperm analysis and see if I'll need a surgery then. The problem is that I can't stand this dull pain. The doctor insists that the pain is not from the vericocele but from my inguinal hernia\* but I can tell that's not the case. So what should I do? S…
0.242457	Post op inguinal question and my experience	Anyone else have lots of tenderness/soreness 4 days after an inguinal varicocelectomy through the inguinal canal? Stopped pain killers (norco) after the second day due to digestive problems. Incision site seems to have decreased reasonably in swelling, but I feel the soreness anytime I put my left foot (L side surgery) down to walk a little. Everything else seems fine. Just getting tired of spend…
0.242843	Varicocele and CPPS/Prostatitis - Does the backflow of blood drain into the Prostate?	I suffer from a grade 3 left sided varicocele and CPPS/Prostatitis type symptoms (mainly urinary discomfort). Iâ€™ve had the varicocele for decades but the CPPS for a few years. I am 37 MRI and Ultrasound of my prostate reveal no inflammation. My prostate size is normal (18ml). There were no findings on the MRI report about any weird circulation issues, everything seemed normal other than very sm…
0.243153	Should I worry?	18M here. For about a year or so I've been noticing a weird feeling on my left testicle, specifically in the scrotum. I can't really describe the feeling but I felt the need to "adjust" my balls. I never really thought much of it because the feeling wasn't frequent or discomforting. That was until a month ago when I started to feel a dull pain which has progressed and gotten worse over time. I st…
0.243797	Ä° have yellow sperm	Ä° have never gone doctor but i know i have varicocele. I'm 18 and i'm afraid so i don't wanna go hospital. As my search my varicocele is last level so im afraid. Also my sperm isn't White it looks like a bit yellow like pee generally. Is it so bad?
0.244154	Embolization or microsurgery for grade 1	Hi I have low testosterone. 180, 260, and 400 after abstaining from masturbating for a month. Would embolization or microsurgery inc my testosterone? Any anecdotes appreciated
0.245112	Looking for some input and opinions	I suppose I will start off by describing my situation. Mid 2017 I started to experience back pain that would gradually get worse as the day went on. This continued through around august 2018 when I noticed what felt like worms in my scrotum around my left testicle one evening. At the time I didn't pay it much mind and just thought it was something that would go away. After a few days it seemed to…
0.246116	I have had a grade 3 varicocele in my left testicle since puberty. I am now 23 and I am very worried that I have permanent damage and will never have good testosterone production.	I first discovered that I had a varicocele when I was about 16, and all the government health websites told me that it was nothing to worry about. I am now 23 with very low testosterone (360ng/DL total), with all the horrific side effects that come with low T. My left testicle changes size alot depending on the time of day, sometimes it feels large and firm, and sometimes it feels small, soft and…
0.247786	Diagnosed with bilateral varicocele after presenting with some right-testicle discomfort. Grade I-II left, II right. Surgery recommended but I'm not sure.. need advice	35 M. No smoking, drugs, very infrequent drinking. I have no imminent plans for having a child. I had been having off and on discomfort in right testicle area... more off than on, and when on it was not painful per se.. just slight discomfort. Usually when I would just wake up, and I wouldn't notice it necessarily get worse or come back when standing or being active. A few days in semen consisten…
0.248197	How common is it for ultrasounds to miss a variocele?	18M. Iâ€™ve had pain in the back of my left testicle for close to five years now. First had an ultrasound four years ago that found nothing. Itâ€™s progressed to the point that the testicle is firm, and I can feel that thereâ€™s a puffed-up vessel/vein behind it. My GP felt the swollen vein too. Iâ€™ve started having symptoms of low testosterone, and my total testosterone was only 368. Free test …
0.248299	how can anyone have so many surgeries and still have recurrence?	like how in the actual fuck do I see some people saying they got micro twice and embo once and it still came back, I swear I saw someone say they got embo 4 times and it still came back, HOW IS IT EVEN POSSIBLE, I'm not doubting them or calling them liars but I genuinely want to know, let's say if all of the veins are cut during micro then the rest during another surgery, then the cut off veins a…
0.248612	embolization or surgery for a young adult	Iâ€™m 19 about to be 20 soon and I was wondering if I should have surgery or embolization for bilateral varicocele. I did do a bunch of research from different articles to different forms and everyone just has different opinions regarding this topic. I know that the right side is technically harder to access for embolization, but if it was possible what would you guys do in my situation. Is it ba…
0.249912	Varicocele and development	Iâ€™m 16 and I saw a study that said V affects height and penis size. Wtf? Is there a critical period to act on V for proper development?
0.25079	Should I be worried?	The two doctors that I have visited( my gp and then had an ultrasound) tell me that a varicocele is nothing to be worried about but research shows that it lowers testosterone and increases risk of infertility.My question is should I actively try and seek out surgery ,I have had it for as long as i can remember and a dull ache for a couple of months I am 18 now and worrying that it may be effectin…
0.25103	Varicocele on the right side after taking Pantoprazole for bloating	I have had a varicocele on my left testicle (grade 3) for the past 15 years now. I am 28. I feel pain on my left testicle from time to time, but it's nothing major. However, recently I had a bloating stomach which was bothering me, and the doctor prescribed me a (Teva Pantoprazole Magnesium 40mg). After a couple of days of using it, I noticed pressure on my right testicle for three days, and then…
0.25224	4 days post surgery, noticing some swelling in legs	My inner thighs had discomfort last night and I noticed they seem larger in diameter by maybe 15% or 20%. They aren't hot or red which makes me think its lymphatic fluid, but I wasn't expecting any lymphatic issues. Thoughts? 37 yo Microscopic
0.253298	Pain after 3 months of Varicocelectomy.So worried.	Hey everyone i had open Varicocelectomy done on my left side on 7 November,2018.My recovery has been going fine(just some dull pain) until yesterday.I am starting to have this strange pain on the vein between incision and left testicle.It happens more when i touch that vein.Is it part of the recovery? Also my left testicle has suddenly become more sensitive to pain.It is also small in size compar…
0.254036	Pain after 36 days of surgery(laparoscopic or micro)	Guys my surgery done on 14th july there was pain in the groin and vein but it went away within two weeks. Now i suddenly having pain today in the site of incision and in the swelled vein of testicle, also yesterday I had constipation as well.. So i wanted to ask if its normal to have pain after these many days or not?
0.256442	How Daflon 1000mg helped me in varicocele. (complete story)	So, I found out about my bi lateral varicocele in November 2018 after 7 day of consistent dull ache in right testis. Went to one of the best urologist in my area. He dismissed it as an infection and gave me 12days of medication. After 12 days, pain was slightly relieved but was still there. The same doc asked me to get an ultrasound check in which it was confirmed that it IS bilateral varicocele.…
0.257385	questions	hi guys iâ€™m currently 16 and have a bilateral varicocele. i went for a ultrasound around 8 months ago and was diagnosed with a grade 3 on the left and grade 2 on the right. -should i go for a microsurgery/embolisation ASAP? -will varicoceles affect my puberty development? Thank you!
0.257679	Vein on Testicle/Could this be a varicocele?	Age: 18 Race: Asian Family History:None Drugs/Smoking:None Problem: Right testicle has a vein-like structure (inner-side). Discovered this as I had pain the region. Went to urgent care. Inspected testicles (Mentioned vein, doctor said it was ok to have that?) Diagnosed with epididymitis. Antibiotics given. Went to the primary care provider for yearly checkup last 2 weeks. Primary care provider sa…
0.257703	23 - Feeling discomfort while overseas	I noticed the varicocele (no pain or discomfort) a week before I left to visit my family. After the flight I started to feel the discomfort on my left testicle and up into my groin - maybe from sitting too long? Iâ€™m in a third world country also visiting my grandma in hospital definitely makes me want to wait until Iâ€™m home to get checked out by a doctor.. Unfortunately Iâ€™m here until mid J…
0.259333	Doctor saying my ache is from muscle pain not varicocele shown on ultrasound... is she right	Basically Iâ€™m 17, went AnE few weeks ago for left left scrotum pain then had ultrasound week later they found small varicocele. Had phone gp doctor appointment that I booked to discuss and she said from the ultrasound report it doesnâ€™t say what grade it is but they said itâ€™s small and said max 3.2mm I told her I sometimes get ache there and usually comes later on in the night (isnâ€™t that …
0.260806	Done micro surgery 12 hours ago! Felt nothing and nothing change in my balls.. is that normals? Done micro surgery 12 hours ago! Felt nothing and nothing change in my balls.. is that normals?	Done micro surgery 12 hours ago! Felt nothing no pain at all(2/10) and nothing change in my balls.. is that normals?
0.262107	Personal treatment process?	Iâ€™m making this post to ask some of you who have gone through with treatment how it has gone. Iâ€™m talking specifically from when you found out you had it, diagnosis, testing and procedures. Iâ€™m 18 years old and have had a large amount of inflamed veins on my left side since I was probably 11-12. Iâ€™ve had times where it has been quite painful and would have sharp pains/dull aches one day b…
0.264895	All of you need to be on carnitine (study)	https://www.ncbi.nlm.nih.gov/pmc/articles/PMC4866177/ 250mgs 4 times daily improved semen parameters as well as surgery. Even if you don't want kids, it might be good to be on just for testicle health.
0.265662	Just had ultrasound, bit upset with the process	I spoke to my GP on the phone last week, mentioned I've had a dragging ache for well over 15 years. I mentioned a varicocele and she knew what this was. The varicocele or whatever it is is visible through the skin when I stand and feels like a 'bag of worms'. Fast forward to today, I'm assuming my GP doesn't know much about a varicocele because the radiologist wouldn't do it with me standing, she…
0.266801	15 - scared for the future	[deleted]
0.270029	3 months after!	Hi everyone, this is my 3 months update: bag of worms is still quite big and visible, while there are some moments i still feel the pain (only fkr a few seconds). Is it normal after 12 weeks from microsurgery? Anyway doctor said there is no blood flow.
0.270699	Help. After varicocele surgery	I got hurt on 28 August 2017 while playing football. One player's knee hit on my abdomen. Impact was very high. My scrotum was hurting thereafter for 3 days and had a swelling. I thought it will go after a couple of days. I didn't tell parents about this. But this January I have to tell them because it wasn't comfortable and I thought it would worsen iver time. Now I went to doctor and after coup…
0.271901	Cremasteric reflex in relation to varicocele, and medial (inner) thigh discomfort (MUST READ).	I've had a varicocele about the size of a quail egg the past 2 years and finally decided to tackle it. I've done a little research on homeopathic remides in the past, but today actually cracked open an anatomy book and started researching specific muscles and nerve groups that could be related to the condition. When reading the success stories of people who naturally beat their stage 3 vari's, th…
0.272054	19 with varicocele	So Iâ€™m 19 with what I think seems like a large varicocele on my left side. I feel as if Iâ€™ve had it for as long as I can remember. Iâ€™m really scared that this stunted my testosterone and puberty in some way potentially. It had usually been fine and just something extra in my balls until recently it has been giving me a lot of dull pain and pain to the touch. Im scared I waited too long to g…
0.27211	Anybody Successfully Conceive After Varicocele Embolization?	When did you get it, did you see an increase in fertility? And most importantly, how are your children after you conceived (normal, hyperactive, handicaped, etc...)? I got the procedure done when I was 18, I'm 26 now and I'm worried any element of the metals leaching into your body and that may harm your future child and/or your health. Any additional information you have to share is greatly appr…
0.272457	Micro surgery with Spermatic Cord Denerve or Embolization	Hello, Had a Grade 3 left sided varicocele fixed by microsurgery in 2007, reoccurred in 2018 and had failed microsurgery. A followup ultrasound showed multiple 3-4mm varicoceles. Have a lot of pain in the groin, scrotum, testicle, the usual dull ache, and really aggravates when I sit for hours for work. The latest urologist I saw wants to perform a dernerving of the spermatic cord, microsurgery o…
0.273816	Internal Explosions #15 ( Nikki Daniels )
0.27431	Just had my Embolization! Grade 3, Left Testicle, Coils and Sclerosant.	Time for my obligatory post :) Background: Iâ€™ve had a varicocele since I started puberty (13 years old). It gradually turned from a grade 1 to a grade 3. My pediatrician didnâ€™t notice it during my routine physicals, probably because she performed the scrotal exams while I laid on my back. Around my Senior year of college (circa 2019), I saw a urologist and got an ultrasound. This confirmed th…
0.274785	Hello have any of you had epididymitis and hydrocele? I need some help understanding my ultrasound and advice.	I have had two ultrasounds. The first showed both a acute epididymitis and little hydrocele on left side/testicle. The next ultrasound was done a year later 22/11-2019 two years ago. The results were that left testicle was 42 mm x 20 mm and right was 32 mm x 14 mm. This got me worried now as i found out that my right is considered in the small end. (I have always worried about Why my right was sm…
0.274836	15 year old male with Varicocele	I have been feeling a painless lump that sticks out on the right side of my Groin/Abdomen and my left Testical has a big mushy part that is also painless It has been bothering me for a week so i told my parents and we thought i had a Hernia so i went to the doctor and they said i have a Varicocele Im supposed to go to the doctor next week to get a Ultrasound so they can check if i need surgery or…
0.275907	Has your erection quality and sex drive improved after treatment?	I'm just wondering because I'm 18. I have a grade 3 on left and grade 1 on the right side. And for a few months I've noticed that my libido decreased like crazy and I have ED. I want to see if treatment will help regain most of it back. [View Poll](https://www.reddit.com/poll/n8qf9v)
0.276813	Masturbation post surgery	i have had surgery 13 days ago ( so almost 2 weeks) and i have masturbated today i didn't feel pain or anything, is it bad to masturbate this early ? is it fine to do so ?
0.276922	Could I have lowered testosterone due to varicocele?	Hey guys. Recently I have been reading about some symptoms of lower testosterone. In this post, I will appreciate any of your thoughts because these articles kind of scared me. Let me shortly describe my situation. I am 19 years old (so late puberty). I have been diagnosed both sided varicocele of degree one 1.5 years ago. At that time I was bothered by it. Sometimes I had mild pain and generally…
0.277328	Embolisation did not work	Hi Dudes! I had my embolisation on my left Grade II or III (don't remember exactly) done in march 2020 and it didn't help at all. I got my T levels tested before and after and they are well above average regarding my age (18 years). Though, I still wanna get my left testicle healthy. Because embolisation didn't work, I wanna get it right before the horrible stuff occurs (such as low T levels or a…
0.278024	(15M) Varicocele	Recently Iâ€™ve discovered about Varicocele and Iâ€™ve it on my left testicle and they are clearly visible from the Scrotum So i want to ask ,does it always affect testosterone and sperm quality and yeah fertility too? ,does it always need a treatment? Kindly Tell me bcz of this Iâ€™ve been so stressed our and can even concentrate on my studies etc.
0.279329	Questions and concerns about my varicocele	Hey guys, Back in 2018 I was diagnosed with a varicocele in my scrotum, after seeing a huge vein developing on the left side of my testicle. Fast forward to now, I'm currently in quarantine and I haven't been moving much, but my varicocele is starting to be discomforting and getting pretty big. The discomfort is like as if you get punched in the nuts, but it's only the left side of my testicle an…
0.279374	Just had an Ultrasound- Possible Small Varicocele (2.5 mm)	Hey guys, So about a month ago I began feeling some discomfort in my right testicular region, which started off as a mild discomfort and then progressed a little bit but died back down. Initially I took an appointment with a PCP and he basically said there was no inflammation and that everything was alright - the cause of my discomfort was due to generating too much heat down there considering I'…
0.280132	Thank you for the input on the US! Was going to get surgery from a reputable doctor this summer anyway.	Might as well right? Iâ€™m 16, turning 17 in October.
0.281137	Varicocele Emobilization Todayâ€¦	Hey guys, Iâ€™ve been reading through this sub-Reddit for a while now (probably past 6-8 months). Iâ€™m 21 and Iâ€™ve had a varicocele ever since I can remember. Diagnosed at 15 with it, but doctor said it was nothing to worry aboutâ€¦ Well. Now I experience almost daily pain because I stand up almost 8 hours a day at my job, which causes me to be super irritable. Even laying down doesnâ€™t ease …
0.281908	just got a microscopic varicocelectomy!	hey everyone. i was diagnosed with a bilateral varicocele (grade 3 left, grade 1 right). i know there aren't many success stories on here and i believe that's because most people that have something go wrong need somewhere to vent &amp; look for answers, which i completely understand. but i do believe this is a small percentage of people that have the procedure done. i am 20 years old, and this i…
0.282422	hello guys im really worried	my symptoms is i always feel like burning pain on mu power back that goes to my legs and mu varicocele or i dont know if its varicocele but i always touch my testicle before it feels like small worms but now it becomes bigger i dont know why but yes it becomes bigger than before guys im really worried about it i consulted mu doctor last my first doctor said rhat i need a surgery but the second ch…
0.28271	Sex Drive a year after varicocele repair surgery	About 14 months ago, just over a year, I had varicocele repair surgery for reproductive purposes. I am happy to inform everyone that my wife is now 13 weeks pregnant from trying the good old fashioned way. However, I am wondering if itâ€™s normal, if anyone else has experienced being extremely horny months to years after surgery. I donâ€™t want to be graphic but before surgery I was â€œtaking thi…
0.283253	Possible varicocele	Whatâ€™s up fellow males. Here comes yet another post regarding the big question if it could be varicocele or not, so Iâ€™ll keep it short. I can feel some sort of bag of worms/thicker veins above my left testicle. That exact testicle hangs higher and tighter than my right testicle, which causes uneven balls. I have rarely experienced pain, only twice or so in the past year, both during sports pr…
0.283541	2nd Ultrasound	3 years ago when I was 17 I went for an ultrasound and was told I had a varicocele and it was nothing to worry about , 3 years later Iâ€™ve stumbled across this sub and decided to call my doctor and book another ultrasound because I believed it was more noticeable , I have just got home from the hospital and the doctor told me it has resolved and itâ€™s no longer there , even though I told him Iâ…
0.284233	What to do?	I just got a blood test back from the va. Routine labs but the guy in front of me asked for a testosterone test and i was curious bc i never got that checked before. When i got the test back my level is 1.97, jusy barely above the 1.75 mark. I dont have trouble with ed or libido so i have never asked about it before, so that was a shock to me. Im 36, i lift weights, feel pretty good most of the t…
0.285259	Slight left testcile pain and hangs lower after 2 weeks of inguinal open sugery	Is this normal? It hurts a small bit like the testicle itself is slightly bruised bruised when I lift it up a bit. Had surgery 18 days ago.
0.286415	My Varicocelectomy surgery... and the complications.	Hi all, I posted on here a couple of weeks ago about a concern I had about potential complication symptoms that I was experiencing. Following a couple of DMs about clarification of some details about the surgery I thought I'd outline the whole process about the operation, my experiences during recovery and the complications that I've been dealing with following this surgery. **Background** I'm a …
0.287426	Varicocele embolization insurance rejects the procedure!	Hi everyone, Iâ€™ve been on this sub for awhile to collect the information and stuff. I went to interventional Radiologist early December this year, i have varicocele grade 3 on my left side, doctor made the appointment for embolization with at Dec 21, they sent out Pre-determination to my insurance and it got rejected! I called the insurance and asked why they rejected this procedure, they said …
0.288152	Getting past the wall of urologists?	Iâ€™m 24, large (grade 3) left side varicocele. I want to get it removed because it causes me almost daily pain and irritation, hurts to run and when walking a lot, the skin on the left side of my ballsack gets irritated because of the increased heat/tension, and itâ€™s really big and noticeable 24/7 regardless of whether Iâ€™m standing up, lying down, or whatever. I also worry about the effect o…
0.288715	Don't be Like me!	2015 I had embolization for my third grade varicocele, which pretty much did not improve my condition at all for any time. Unfortunately I have waited too long to reapproach a new surgery appointment. Tomorrow is my first time at the doctor which I hope in the end will result in a new embolization. Don't be like me, I waited all this time because of reasons that are not worth it. It won't get bet…
0.289192	Need advice: Should I get an embo? or wait it out?	Just went had my (23M) follow-up consultation with a urologist and he has advised me to do nothing as, according to him everything is fine. For context, he diagnosed me with varicocele on the left side later confirmed by ultrasound (2.3mm). Testosterone tests: \- Test: 16.6nmol/l (478ng/dl). Range: 7.6-31.4 \- LH: 2.4IU/L Range: 1.7-8.6 \- FSH: &lt;1 Range: 1.5 - 12.4 &amp;#x200B; Semen Tests: Co…
0.28921	Got T and sperm checker	T was at 650 n/dl, which I think is good despite me being 19 and active. But, my sperm are terrible. 8% sperm motility, 12 mil sperm per ml. Should I get this fixed asap? or would it be okay to wait until I want to have kids? Doctor said I might be able to have kids with such bad sperm but very unlikely. Will permanent damage be done if i wait?
0.290144	How likely is it to impact your testosterone levels?	Hello, I am 18 and I have one in my left testie. It never hurt or anything like it but I have always wanted to get more into fitness and gain muscle and I still do. I've been working out for the past year in which I have had it, although pretty sporadically and I mostly did stuff like push ups, not weightlifting. I know that may not be possible anymore now that I have this illness and I know it a…
0.290394	Sick of Doctors Brushing Off My Legitimate Concerns	I'm 23 Years old and have had a varicocele since early adolescence (13). First noticed it running track in middle school. Doctor told me it wasn't a big deal and that I'd have that "bag of worms" forever and sent me on my way, no follow up or anything. As a young boy in middle school this was horrifying to me and kept me from a lot of sexual experiences due to anxiety and worrying about what girl…
0.29058	Symptoms go away after a day?	Hi there. I just wanted to share my experience on here because I found out about varicocele's today and am honestly really afraid because I'm seeing how common they are but how much they affect the human body. I'm reading the symptoms and I feel like it's something I've experienced before but I'm unsure. I know that it affects sperm count and back pain and neck pain so wtf? Why is this something …
0.295365	Can you aggravate a varicocele?	I (28m/6'2"/185 lbs) have known I had what my doctor described as "a group of vessels in my scrotum that might not allow my testicle to grow properly" since I got a physical at around age 13. I can only think this is a varicocele. I know these don't go away unless you get them removed. Usually, I am all good and can't tell it's there. But right now I am having an ache in my left ball and when I g…
0.297222	Post Embolization - 8 Month Update	Hey gents, Just wanted to give a follow up regarding my test results post embolization procedure I had done at the end of October 2020. Testosterone increased from 5.68 ng/ml to 7.16. I also had my sperm tested prior to my procedure and no sperm cells were found in my sample. The recent sample I had analyzed showed my volume had doubled from 2.10 ml to 4.20 ml and I had 35.7 million cells, the la…
0.300171	Don't know what I have, doctors aren't gelping	I am in my mid 30s now, when I was 18 I had surgery performed for a varicocele. Although the surgery helped some testicular pain I was experiencing at the time, it didn't fully cure it, and I also had persistent urinary issues (hesitation, frequency, dribbling after thinking I'd finished, etc.) Most of this was annoying and I had learned to live my life "around it", but over the summer something …
0.300451	Is the cause of my pain varicocele?	Summary: I have some pain and tingles on my testicle (especially on right) time to time. I feel the pain and tingles while sitting, lying down or standing still. It doesnt go away even though I lie down. It goes away if I'm walking. Questions: So my question is that is your pain goes away if you lie down and if you have little stones like me in your kidney or bladder do you have testicle pain and…
0.300539	Why did YOU get surgery?	I'll tell my own experience first. I am 22, my varicoceles appeared when I was around 16. I had one on my right testicle for a year or two that went away on its own. The varicoceles on my left testicle never went away. They are "hot" to the touch and make my left testicle much warmer than the left, and I fear this could cause infertility due to the constant high temperature. I have pain in my lef…
0.301833	My experience	I made an account to post here because I've been looking through all of these posts and they've been really helpful, but wondering if anyone might be able to relate to some things I'm dealing with. I had open varicocele surgery on the left side a few years back around age 18 after dealing with dull pain for several years. Took a few months to notice a difference but overall it improved a lot, how…
0.301896	Our Varicocele Journey	In January we reached out to Dr. Amin Herati of Johns Hopkins because we suspected my husband had a varicocele. Weâ€™d only been trying to get pregnant for 6 months at that point, but my brother in law had one and we wanted to be cautious. The Dr. diagnosed my husband with a left sided varicocele, and after all the tests and appointments we scheduled a microsurgery for April. My husbandâ€™s SA re…
0.302761	BiLateral Embolization Experience (London UK) - 1st Sept 2021	Iâ€™m currently 33 and was first diagnosed with a bilateral varicocele in 2018 via a private ultrasound scan. I suspect I may have had this for around a year prior to confirmation as I felt the â€œusual bag of wormsâ€œ and low T symptoms (lack of libido, weak erections,etc) but I also had atrophy in both testicles. In regards to the atrophy I donâ€™t have a baseline in terms of original size but …
0.302936	Atrophied Nuts	Hey guys so I noticed I had a bilateral varicocele a few months ago and I didnâ€™t really think much about it. Now Iâ€™ve noticed my testicles have gotten smaller and Iâ€™ve been ejaculating significantly less (like the load, I still get erections just fine). What should I do? If I get a surgery or embolization will it get fixed? And am I infertile? Iâ€™m 16 years old.
0.303401	6 months after varicocele surgery, sperm analysis	My husband had varicocele surgery 6 months ago and for the last 3 months he has been taking supplements and his count has risen from 6 mil (33 mil in total) to a whopping 90 mil (270 mil in total), and motility from 32% to 55%. 2 months ago his count was 11 mil (33 mil in total still) and motility was 32%. I am utterly shocked.
0.303694	Testosterone	Iâ€™m a 17 year old male and I just had lab work done to determine my testosterone levels since Iâ€™ve been experiencing symptoms of low testosterone such as ED, fatigue, depression, and such. My doctor recently gave me a call and told me my levels were â€œnormalâ€. However I went in to get a copy of the lab work and my results came out to 423 ng/dL. I know itâ€™s within the normal range but itâ…
0.305032	Please Help: How long does pain after microsurgical repair last? And how bad is it?	I had subinguinal micro surgical repair on 4/11/2022. A week and a half later the aching pain is pretty bad. Pain in the testicle and also on the left side of the groin above the incision area, but not the incision itself, Iâ€™m guessing kinda where the pampiniform plexus comes down. Did other people experience this? When did it stop? My varicocele didnâ€™t hurt at all before. I got it fixed beca…
0.305245	Varicocele discomfort	Im 17 and a month ago i started to feel pain in my left testicle. I went to a urologist and apparently i have level 1 varicocele. There has been an improvment with my discomfort but im yet to go back to my normal life routine (football, movement freedom etc). Any advice on treatment? Btw sorry for my bad english im not a native speaker
0.3058	(19) just went to the doctor for a inguinal hernia found out i have a varicocele on my left side with the largest one being 4mm thinking about getting embolization after hernia surgery because im nervous i may be infertile anyone know how it works?	im just worried about my little buddies down there ðŸ¥º
0.306652	Advice from someone who's had Variocele surgery/embolization	I've had a variocele since I was about 15 and it's gradually gotten worse over the years. I've just turned 21 and I'm only now seeing my doctor on Monday because I can't stand dealing with this inconsistent dull ache anymore and I do certainly feel like my testosterone levels are very low. If my GP makes me get an embolization, what is it like? From reading all the other posts, I'm expecting the …
0.307342	Some Positivity	Hi all, ive been toying with the idea of posting this for a couple months now as i wasn't sure if it was appropriate but i remember when i was feeling down in the dumps over me Varicocele that the odd glimmer of hope i read/saw helped me through those times. Ill write as much info as i can to truly put everyone in the picture. Some info about me, im 28 (27 when i first noticed and also diagnosis)…
0.307371	2 grade varicocele, am I too young to fix?	Hello guys,I've just turned 18 and I've been diagnosticated with a second grade left varicocele a 2-3 months ago after an ultrasound scan. The doctor who performed the ultrasound scan, recomanded to either do another scan in a year to monitor it, or to go to the urologist. We agreed to get it checked in a year since I was pretty much asymptomatic. 1 month ago I started getting dull pain every few…
0.307743	Varicocele is killing me, help..... and a hypothetical question.	Hey guys, I had surgery on 6/25/18 and about 6 weeks later I feel no difference at all. Its upsetting to see that my surgery might not have worked. I say might because ive read in forums before that its taken months before people feel a difference. However that's usually in fertility count. I was in pain and still am that's why I got the surgery. Doctor said theres nothing I can do for now which …
0.309489	Bleeding 2 weeks post op	I had open surgery 16 days ago. Shortly there after a hematoma formed underneath the incision, approximately golf ball sized lump. This past weekend the incision started bleeding, Not significant enough to cause me to be lightheaded or have an increase in heart rate, but enough to soak through a couple of gauze pads. It did result in some relief in the swelling, but I am essentially back on bed r…
0.30983	I had my varicocelectomy 28 days ago and i can still feel the THICK VEIN on my left testicle , is it normal or the surgery failed? also I masturbated twice on the 12th day of the surgery	.
0.309909	Varicocelectomy post-op	Had a successful operation last december 18. When do you guys think is the right time for me to get back to working out at the gym?
0.310718	Embolization failure	I have done my 3rd embolization and my veins keep on coming back I am really not sure what to do from here. I am 18 and I have Ed help.
0.313602	Gave Myself a Varicocele???	Hello, I'm 30 years old. I've been in a very low place for the past few days and could really use some support from you guys. Here's my story. Since I was probably like 14, I've had a habit of "squeezing" out my pee when I'm done. I would squeeze my penis, like pushing liquid out a straw, but I was also reach back and push on the perineum area, since the urethra extends from back there. The die w…
0.318972	Ejaculating after micro surgery	I had successful micro surgery in my left testicle in December. I also had a small hydrocele removed. This was a reoccurrence from a surgery 15 years ago. While the surgery worked and I am basically pain free , after I ejaculate I have build up of what look like veins in the inner side of the testicle and it pushes the testes far back into my scrotum. Hard to describe but looks like a tube going …
0.3191	I need advice - please help me	Hello everyone, I had a testosterone test come back at 325 ng/dl a couple weeks ago as a result of a full chem/test workup. Before that, my primary care physician did a routine blood test that showed me at 172 ng/dl. Obviously, both of these levels are extremely low for a 26 Y/O male. The first test was done around 4:00 p.m. and the second at 11:00 a.m. I have a grade 2-3 varicocele on my left si…
0.322149	Have had varicocele for at least 4-5 years(19m) with minimal (I think) symptoms, just wanted to get some opinions.	So my left testicle has the usual bag of worms and large vein going along the bottom, and I know Iâ€™ve had this since I was at least 14/15. However, I only ever noticed discomfort about 4 months ago, and since then only a few times, and each time itâ€™s for a few minutes and very full, I only notice it because I focus on it. The main thing Iâ€™m worried about is low testosterone and fertility in…
0.322427	Male Pelvic/Testicle Pain	Hey Everyone! Trigger warnings: masturbation, pain, penis anatomy. TL;DR - I am experienced a sharp pain when ejaculating in what I thought was my right testicle. Since then, I have learned I have a varicocele on that side. However, the pain really feels like itâ€™s above the scrotum near the base of the penis. Sometimes, I feel pain when my scrotum contracts during arousal and my testicles rise …
0.325378	Will my varicocele reoccur because i masturbated twice today today was my 13th day of the surgery?	Please do tell me , i wont do it again
0.326392	How to Easily Improve Sperm Count, Sperm Concentration, Sperm Mobility, etc.	Reducing your night-time scrotal temperature by just 1 degree C leads to vast improvements in various sperm parameters (sperm count, concentration, mobility, and morphology.) Source: [controlled scientific study](http://www.reproduction-online.org/content/121/4/595ï»¿).
0.326487	Need advice about surgery and my situation	Hey everyone, was looking for some advice on my situation. I am 33 years old. I had had microsurgery for a grade 3 varicocele in 2017 but had a recurrence. Urologist suggested a redo surgery over embolization a year later with teste delivery due to it seeming like the gubernacular veins were involved. After this second surgery, I started having constant pain in lower abdomen (near my scar), a lum…
0.327178	2 failed microscopic surgery, and low T	Ive had two failed microscopic surgery, the first from 7 years later and the last 4 years later , and they both failed, the left veins are still there and bigger than before, but when i lay back they disapear. So when i had like 17 years i had 717ng/dl of testosteron, but now after a test they returned back to 414ng/dl and i feel some symptoms of low T, lazyness, low libido, low confidence, anxio…
0.327975	Should I get a surgery?	I'm 19, was diagnosed with a painless grade 3 variocele. My SA was pretty good overall, but active is a bit low. The Urologist suggested me to go through a surgery to avoid future complications. But I'm thinking of avoiding a surgery as long as it is painless and SA is good. What would you suggest? Please help!
0.32897	Is there time for me?	Hi guys, I have been lurking on this sub for a while and now want to make a post. I am currently 18 and have had a varicocele on my left testicle since the start of puberty (13). I was wondering if this could have stunted my testicle growth during puberty as my balls are below average size at the moment. I donâ€™t think my testosterone production has been affected but size defiantly has. I recent…
0.330227	Does Varicocele Always Lead to Infertility and Low Testosterone? Recently Noticed Varicocele on left side of my Testicle , Iâ€™ve Heard That Mostly It Doesnt cause any complications related to fertility and low testosterone, does it always cause low testosterone?	I used to do frequent masturbation ,could it be the cause of this? Iâ€™m 15yo
0.331577	Varicocele and life quality	Damn... these last few months have been rough. I was a frequent herb smoker for some time and eventually began waking up with this odd feeling in my left testicle. Over a few months it became more and more persistent until it eventually became an every day issue for me (not just when I wokeup those few times with it). Everytime I smoked, or drank the dull ache would magnify. I ran to the doc and …
0.331944	Post Surgery Questions	I'm 17 years old and experienced my first left nut pain around 2 years ago after one girl gave me the blue balls. It was terribly painful, I didn't know about varicocele at the time. After that, the pain rarely happens but lately, it came every day. Very severe dull pain after a long day of driving or long sex. The big problem is I have trouble building muscles and gaining weight, 2 years ago I w…
0.334276	What should I do?	I developed a varicocele before puberty (~8 yo) that I didn't have identified until I was 12 y.o. My doc waited ~ 2 years before decing that surgical intervention was necessary. By the time I was 15 I had it repaired. I believe my testosterone was in the 200s and my right testis began to atrophy when my doc decided it was necessary for surgical intervention. For about 5 years my varicocele did no…
0.335046	How likely is it that surgery will fix my low Testosterone,	Ever since I started having varicocle pain and increase from grade 1to 2-3 in the same time i started noticing low symptoms, which is why I suspesct varicocele is cusing it but My LH Is normal suggesting no testicular damage. My levels are 317ng/dl total test LH 4.06 FSH 1.74 Proclatin and lipids all normal level Currently waiting for sperm analysis.
0.335531	16 w Grade 3 varicocele. Do girls notice and/or care?
0.33656	Second surgery	Hello everyone, I'm 19 years and I'm getting a second surgery after my third grade varicocele came back even worse (without pain). I wanted to ask if anyone has experience with second surgery and how I should act after surgery so the varicocele optimally heals? Also wanted to know what your guys opinions are on Ivanissevichs operation for the varicocele since my doctor recommended me this method.…
0.338865	Bilateral varicocele	Hi. I am 15 years old. I think i have bilateral varicocele both grade 3 as it is pretty obvious because i can see the veins through the scrotum on both sides. I saw an urologist and he said i have unilateral varicocele on left side only. I told him to look carefully at the right too but he said it is only in my head. He also offered surgery but only on left side. Now the question is why would he …
0.341198	Decision	In march 2017 I first noticed the veins in my left testicle getting large I got an ultrasound and got told it was a vericocele. At the time I just moved into an apartment and finally had a bathtub and started taking baths my gf always told me i had a high tolerance to hot water and could not stand being in the tub with me. Every bath I had I noticed my balls getting more painful, so I literally t…
0.341608	Dramatic difference from horse chestnut.	So anybody experienced this? I got bilateral varicocele, the left one is clinical, right one subclinical. I never had pain in the right side, mostly the left. A burning dull sensation. After taking horse chestnut for a week, 250 mg every 12 hours to maintain a baseline of aescin in the blood as far as I read. I had a weird painful sensation at the first few days then the pain was a goner. I am su…
0.342257	Can Varicocele during teenage years affect bone development?	I was diagnosed with "mild" Varicocele on my left testicle today and I am extremely overwhelmed. I am 23 years old and I donâ€™t know how long Iâ€™ve had this condition. Though I remember when I was like 18 I would get random testicle pain every few months. I had my testosterone checked when I was 17-18 and it was at something like 700 ng/dl I have OCD and have been thinking about how Varicocele …
0.343245	My Story With Varicocele	I started noticing the typical "bag of worms" on my left testicle around age 14-15. I was extremely insecure about it, but I finally worked up the nerve to go see my family doctor after about a year. Didn't tell me parents, just mentioned it to the doctor. When the doctor had a look they responded with "oh it's just varicocele". In hindsight they were probably trying to ease my worry about someth…
0.345891	I (20M) am now 3 weeks and 3 days post varicocele embolization but still feel constant dull pain.	I am 165ibs young healthy guy not taking any meds and quit smoking pot a few weeks before surgery and have not touched it post surgery. But I still feel constant dull pain in and above my scrotum. Also I can still feel the enlarged vein under my left testicle. And while it has gotten somewhat smaller it is defiantly there and still hurting. Iâ€™m not sure if this is normal and recovery just takes…
0.346288	How to get a urologist to give me the surgery? Anyone increase their T after varicocele surgery?	Getting my t tested and I'm gonna try to talk to a urologist soon and request surgery. What should I tell the doc so my time isn't wasted? I see a lot of posts here about people getting turned down by dumbass doctors who just prescribe pills like a basic doctor would. I really want this surgery, the varicocele could be having a big impact on my testosterone which affects my energy and destroys wh…
0.347464	How long did it take you guys to get treatment? (When was the quickest they could see you for surgery/embolization)	Preferably only answer if you had it done after March 15 (COVID-19). Iâ€™m trying to get mine done ASAP no waiting I need it finished. Thank you! [View Poll](https://www.reddit.com/poll/ljh4e1)
0.348474	16m with a varicocele	My varicocele vein is on the left testicle which is also the same side where I get slight abdomen pain. I also have erection issues, like I donâ€™t get an erection when I wake up, and when I do get an erection it has to be through physical stimulation which still doesnâ€™t get me a full one. I have normal a testosterone level of 556 ng/dl. I donâ€™t know the grade of the varicocele, but I donâ€™t…
0.351411	When did your varicocele appear?	Im 26 now. I never had varicocele in my life. I always played with my balls for climaxing. So I know my balls very well. It was the 29th of April 2017. 1 week prior I was masturbating. I was pressing my belly to feel more sensation in my balls. Pretty strong. The next day I notice veins. I leave it for a weak and go to the doctor. 2 doctors confirm varicoceles I visit many others later on. And th…
0.352474	varicocele at 16	Hello everyone, I have recently been diagnosed by my urologist to having a varicocele and was wanting to know about some other peoples experiences with concieving naturally as I am worried what will be the future for me and fatherhood. Also if anyone has experiences with surgery I would like to hear those as well as I am heavily researching it right now and wanting to hear stories from both sides…
0.352807	I have a small varicocele and i think i have an ED	So after being diagnosed with a small varicocele a few days happened with the normal pain it caused then all of sudden pain increased at night during three days after that i noticed that i couldn't have normal erections, the first time it was hard but flacid but the next days (the past days) i couldn't even get hard voluntarily i don't even have sexual urge, i still get morning woods and very oca…
0.355906	[Varicocele post-surgery] Before and after documentation	**Date of surgery** Feb 2020 **Grade and side of varicocele** Left, grade II/III **Type of surgery** Antegrade sclerotherapy and microsurgical ligation **Pain location, type, and severity at different days/weeks of recovery** No pain prior surgery but infertility (3 bad spermiograms) ||Spermiogram I|Spermiogram II|Spermiogram III| |:-|:-|:-|:-| |Prog. motility (%)|33|39|17| |Morphology (%)|3|3|2|…
0.356581	Im worried and I just want to be 100% of what i should be	So. I have a grade 3 varicocele left side. great testicular atrophy. had the varicocele since i was about 13 and im 21 now. the veins are huge and very noticable and it covers the back, bottom, and the top of my left testicle. Again i have testicular atrophy too. So, if i get microsurgery or embolization will my testicle grow back and will my testosterone levels return to normal as if i never had…
0.356648	Need some advice	So Iâ€™m 16 years old and I think Iâ€™ve had a varicocele for around 2 years. I havenâ€™t gone to the doctor about it and kept it to myself. I am thinking about telling my parents very soon because my left testicle is feeling smaller than the other. Also I think if I donâ€™t get it treated soon my testicles will not grow to full size but I am not very educated on this topic so Iâ€™m not fully sur…
0.357087	Both testicles atrophied	Hey guys so I posted before about having bilateral varicoceles and I noticed that Iâ€™m ejaculating very little now from normal. Both testicles have shrunk a significant amount. Iâ€™m 16 and I donâ€™t know what to do. Am I infertile? I still get erections and morning wood and stuff like that. Please help.
0.358768	My experience with a microscopic variocele surgery	Alright, so when I was maybe 12 or 13 years old I was diagnosed with a variocele on my left testicle. At the time we didnâ€™t do anything about it and just left it alone. Fast forward to 18yo me, itâ€™s a grade 3+ variocele now and my doctors think itâ€™s about time for me to consider surgery. So I plan to see a urologist and meet my amazing doctor. Thankfully I was fortunate enough to go to a ve…
0.359517	Stage 3 varicocele - looking for advice	I'm currently 21 and have had a varicocele on my left side since I was 14. I saw a local urologist who told me that surgery wasn't necessary, that it may cause more complications than benefits and that I seemed healthy down there. Since then I have done a lot of reading on the subject and gather that there is no firm answer as to whether the operations available help the condition. It is hard to …
0.359814	Help	Let me give you a bit of info about me, Iâ€™m 17 years old had a varicocele surgery 2 years ago (mine is grade 3) However I think the surgery failed because my varicocele is still there , I donâ€™t feel much pain in the area and never have, 2 months ago I did a testosterone test and my levels were above average so I donâ€™t think it has any effect on it however my sperm count is 25m/ml and total …
0.360638	15 year old with what I'm 99% sure to be a varicocele	Hello, I'm 15 years old and I'm about 99% sure I have a varicocele in my left nut, pretty sure I've had it already for a couple years. I've had some complications with my location so I havent told my parents yet, but now I'm living in a place where I can definitely get it treated. Should I just tell them asap? I'm hesitating just cuz it's an uncomfortable subject, but I'm scared that if I don't t…
0.361483	I have epididymitis, not varicocele. Please help	I am a 31 year old male. On September 24, I felt a sharp stabbing pain in my right testicle when sitting at my desk. For a week I ignored it and just took Ibuprofen, then went to my primary doctor, who thought it might be a varicocle. Then last week the pain got so bad I actually went to the ER. An ultrasound was done and they found no tumors, no torsion, no varicocele, and no sign of STD's in my…
0.361493	What should I do?	Iâ€™m 21 and have noticed I had varicocele on my left nut since I was 14 years old. I was worried I had cancer or something so I went to the doctor and he told me what it was, and that I donâ€™t need to worry about it except that it might affect fertility. I have paid nearly no attention to it since then and I very rarely experience a mild ache. Today I randomly decided to look up the chances of …
0.3617	Embolization Update	(16M) So about a day ago i made a post which you may have seen on this subreddit. It was a post about my progress from Embolization 6 hours earlier. Back when i made that post, my back and thigh were killing me. The Doctor explained that he made a slight mistake when making the first incision. He did it too far from my testicle, and close to my thigh. So he had to make a second incision, which wa…
0.362775	Random boners	Yeah, I no longer get random boners, and im 15, whats this about
0.363083	Grade 3 Varicocele	I have a grade 3 varicocele and its very noticable. Ive had it since i was about 13. I am 21 had it for about 8 years and ive been depressed every since. I have crazy anxiety, low testosterone, low energy, havent had morning wood since i dont even know when. Before i had the varicocele, i was the most outgoing person youd ever meet and now im completely the opposite. literally. The varicocele is …
0.364354	One testicle softer	Hey all. For a while now, my (15M) right testicle has been noticeably squishier than the left. I have not yet gotten a varicocele diagnosis because my doctors appointment is this week. Both testicles are roughly the same size (2 inches in length), yet the right one is still soft. Does this sound like a problem? If itâ€™s not varicocele related, does it sound like it could be the result of testicu…
0.36635	Diagnosed varicocele 20 years ago... could it be my issue?!	35 now, had a severe skateboarding injury to my scrotom at 15 years old, then noticed the veins and thought it was a growth or cancer. The doc said â€œoh itâ€™s just something that happens I wouldnâ€™t worryâ€. Slowly over time I got sicker, weaker and slower mentally, by 21 I was an alcoholic, stopped skating to party, and learning to tattoo. Between 15-21 bouts with chronic diareah, some anxie…
0.366884	Please help	Iâ€™m 16 and I think I have a varicocele. I want to get it checked out but I just donâ€™t have the guts to ask my parents about it. Iâ€™m very shy and just canâ€™t build up the courage. Anyone got any advice?
0.367368	Still have varicocele after microsurgery.	I had a bilateral subinguinal microsurgical varicocelectomy on the 15th of last month for pain. The pain went away for about 2 and a half weeks and then gradually came back, to the point where Im going the doctor again for it. I just had an ultrasound done a couple days ago and they said the left one is very slightly smaller than it was during my last ultrasound 2 months ago, but I definitely sti…
0.367526	If 15% of men have varicocele, Why do we only have 2500 members in here?	I Think its weird if it is that prevalent and only such a small ammount is in here and discusses it
0.368488	Worried 19 year old.	Hello! All my youth I have had some problems with my balls. Pain that comes and goes. The latest weeks I have felt like a big sack thats above my left testicle. Its soft, does not hurt when I squeeze and it goes all the way from the testicle up to the body. Im quite of a worried person so of course the first thing i thought about was cancer but varicocele sounds like what i have. Do you have any …
0.368505	Suggestions on next steps	So for a brief history; "Impressive grade 3 varicocele" left side. One surgery varicoselectomy(deemed a failure) year later coil embolism(8 coils) varicocele reduced. Pain/discomfort was never remedied and recovering was long and rough.This was back in 2018. Current situation; Still dealing with daily pain/discomfort. Had another ultrasound recently that discovered a small varicocele present on t…
0.368774	Varicocele healing	Dear varicocele suffering folks, here is what I did/do to manage my varicocele. I'm not a medical expert, I'm only sharing my experience. I'm not responsible for any bad side effects. I hope this will help some of you. Please consult your doctor if you need medical advise. There are many websites claiming they have a natural cure for varicocele, they mentioned what the disease is. Everything seem…
0.370441	My entire story from first realisations through diagnosis and surgery and recovery. Hope it helps someone. SCAR PICTURES	There are two pictures of my scar. One right after surgery and one today(6months later) The actual medical part starts in the second paragraph. Those are just my experiences before diagnosis. My first memories of having pains in my balls start at around 13 and I remember thinking back then that I was having them for some time so it probably started even sooner. I always noticed my "bag of worms" …
0.372053	Varicocele infertility	Hey guys, Just a bit of background on myself, Iâ€™m 30 and have had a large grade 3 varicocele since my early teens. Iâ€™ve never really had any trouble with it so didnâ€™t even think about surgery. About 6 months ago me and my wife have been trying for a baby, with no luck. Eventually I decided to go for a semen analysis (about 2 months ago in late August) after reading online about how varicoce…
0.372875	Did You Have Any Pus on Your Incision Site After Varicocele Surgery?	Hi everyone. I had a varicocele surgery 10 days ago. My urologist told me to come back on day 12 to remove the suture. So, the sutures are still on the incision site. In the last couple of days, I realized that there is some pus on my incision site. I will absolutely go to the urologist as soon as possible. In the meantime, I wonder and wanted to ask whether many of you had a similar experience, …
0.372965	Vasectomy to Epididymitis to Varicocele, FML Hat Trick	I got a vasectomy on October 22nd 2021. The first week went all right - as expected - healed up pretty nicely on the inside. One of the holes (used the tiny hole method, forget the name) became infected as it was between my scrotum and my leg so I couldn't keep it dry - had to travel for work about a week or two after my vas. Kept having ball pain on the left side - went in for appointment #1 (ur…
0.374117	Hello everyone im 19 had varicocele surgery on both sides two weeks ago and i have some questions!	Can anybody tell me how do i know if varicocele came back i wasnâ€™t masturbating or anything i but i watched some porn fck because i did circumcision also so i was checking if my penis got smaller thankfully it didnâ€™t!Im just really scared it came back and that i will have to go through surgery and recovery again.
0.374251	Pain at the bottom of the testicle after microsurgery	Hi everybody, I had a microsurgery 2 weeks ago without testicular delivery. Before that, some years ago, I already had 2 embolizations that completely failed and made the varicocele much worse. Prior to my recent microsurgery, my varicocele was really big (grade 3) : the dilated veins were on the side, on the front, and at the bottom, pretty much everywhere. But I had zero pain, nor discomfort wi…
0.375559	this is the worst thing in my life	hi i'm akram 15 years old and it looks like i have varicocele cause the veins gets bigger sometimes( 2-3 a day ) then it disappear and i'm affraid to my mom or dad cause i think they will think that is because i masturbate (i don't) due to our relegion so any help and may i need a surgery please respond
0.376647	Embolization failed	Hi everyone, I'm looking for some insight or advice on my situation please. I had an embolization in Nov 2019. I think it was 9 coils in total. I had been suffering from severe pain due to the varicocele, and also extremely poor SA results in all factors. It took about 3 or 4 months before i felt that the varicocele had completely gone. I had freedom from it for about 8 months, and it was great. …
0.377309	Ibuprofen was helping completely take pain away, now taking daily maximum amount and still experiencing pain. Can't sleep more than 2 hours due to terrible pain at night. Anybody with similar experiences?	Like the title says, the pain has been coming and going for years now and the episodes are progressively getting more frequent and intense in pain. Bilateral vericoceles have been found on a previous ultrasound, although a more recent ultrasound only observed one on the left despite the fact that most of the pain is on the right. Ive had two inguinal hernia repairs in the past, one was a double, …
0.377544	To get another embolization or more tests first. Previously had one microsurgery and embolization done.	I(21) have had a varicocele since about 15 years old. I had a microsurgery around 17 years old to get it corrected, but it failed, the veins were still very prominent, but the pain was lessened. I couldnâ€™t stand it anymore, so I had an embolization at around 19 years old that also failed. The veins are currently around 3-4mm dilated, but the pain has slowly been progressing. I have another embo…
0.378033	How should I have the convo with my GP? 25M	Hey all! Iâ€™m seeing my family doctor for my semi-annual checkup next week and I wanted to ask the group of everything I should remember to say or mention to start the process of getting this varicocele resolved? I just really hope they take it more serious now than when I was 18 smh
0.378924	ED due to Varicocele and cyst?	(I'm 28yo) I got a cyst since I was 15 years old in my right testicle. It was only 6mm, and it was never a problem. But now (11 years later), 2 months ago, after lifting heavy stuff and too much masturbation (4 times at day). My cyst got bigger (probably 1,50cm) and I think developed varicocele in the left testicle, because the veins hurt after long walks, too much time standing or sitting, the p…
0.379701	15 yrs old	I am 15 years old and the veins in the left side of my scrotum inflame and then go back to normal and it causes an aching pain. I have gone to the GP and they said it was epididymitis. I have been taking ibuprofen and it has been helping and I didn't take it at all yesterday and I had no pain whatsoever. And now today the pain has come back. I am convinced that it is varicocele as all the symptom…
0.380187	Can I leave my varicocele or is it recommended to do embo?	Was diagnosed with it when I was around 21 or possibly younger when I was 16 I canâ€™t really remember. Iâ€™m 29 now. Pain comes and goes and hasnâ€™t really bothered me. But there was one incident when the pain was strong for a week but then went away. Is this something that will cause high chances of atrophy or infertility and is it highly recommended to get embo? Or are there some of you that …
0.380412	Varicocele in teens	Iâ€™m 15 and I havenâ€™t been diagnosed yet, but I was wondering if varicocele effects puberty at all in teens? I heard it messed with your testosterone so thatâ€™s why Iâ€™m curious
0.38179	Help!	I've had a varicocele for about 4 years now. (i used to do alot of biking) but just recently i've found a super small little hard ball on my varicocele. Its in the upper region on the spermatic cord. At it feels like it isn't connected to anything. Sometimes i feel likes its bigger. Than other times i feel like its smaller. Im kinda worried. I am a 17 year old and this kinda feels awkward talking…
0.382053	Testicle pain, just looking for some input	Obligatory Iâ€™m not looking for medical diagnosis, I tried getting in at the doctors all past week and will be trying again from first thing tomorrow. A few years ago, I went to the doctors after experiencing a constant dull ache in my left testicle. An ultrasound later, I was told I had a small varicocele, it was nothing to worry about, and my doctor would be in touch. This never happened, but …
0.382099	Symptoms after 30 years with varicocele	Hello all, I've been living with this for 30 years but in the last 5 I began experiencing proper symptoms, I am 48 years old now. All started with the dragging feeling, weaker erections, and recently prostatitis. Also my varicocele has grown and has become very visible. I never had a proper diagnosis until this year. I was pretty sure what I had as I self-diagnosed when I was 20 years old after r…
0.384478	Nhs treatment	Hi, my gp has referred me for a testicle ultrasounds she suspects epididymitis and varicoceleâ€¦ she prescribed doxycycline for 14 days before referring me for scan which hasnâ€™t done anything. Iâ€™m in lots of pain daily now and a hot bath is the only thing to take edge off. Pain in both my sides and lower back.. with most of pain in right testicle.. Iâ€™ve had couple of private blood tests for…
0.384697	Grade 4 Right Side.	Hello, I am 26 year Old and I have been diagnosed with grade 4 varicocele in the right side. I get mild pain and able to masterbate with quite some issues. I never had sex, but have masterbated my whole life may be since past 15 years. when I am with my girlfriend, it doesn't turn me on much. are there ways to treat it naturally? I have come across this website ([https://www.holisticplus.org/vari…
0.385291	Meloxicam and pelvic floor physical therapy	I had microscopic surgery about a year ago to fix a grade 3 varicocele and it completely failed and has left my varicocele bigger and more painful then ever. I saw my urologist again last week to talk about where to go from here. He prescribed me meloxicam 15mg to take every day for a month and is also sending me to do pelvic floor physical therapy. Wondering if anybody has any experience with th…
0.385549	Did you see a urologist as a teen about a varicocele, only to be told it was nothing then it later got worse?	Would love to hear your story in the comments! Seems most urologist care nothing about varicoceles. [View Poll](https://www.reddit.com/poll/gie169)
0.387649	Just haven't felt right since my embolization	Had a grade 2 varicocele treated for intermittent testicle pain. It's been 15 months just haven't felt right since. It's a different kind of pain - a feeling of fullness and pain in the epididymis, lower back and lower left abdomen. Has anyone else had similar experiences?
0.388357	Dramatic decrease in sperm count in 6 years (Due to varicocele?)	Hello guys. I am 33 years old. Now I've taken my semen analysis report and I feel so sad:( I have grade 3 varicocele since high school. In 2013, I had semen analysis and everything was normal. My sperm count was 80 million/ml then so I didn't think about my varicocele. Recently I renewed the test again and saw that my sperm count is only 9 million/ml with 3% percent normal morphology? Can varicoc…
0.389262	Does Varicocele always leads to low testosterone and infertility?	Im 15yo(MM) height 5â€™6 ,not sure about the weight Recently Noticed Varicocele on left side of my Testicle , Iâ€™ve Heard That Mostly It Doesnt cause any complications related to fertility and low testosterone, does it always cause low testosterone? I used to do frequent masturbation ,could it be the cause of this? ,
0.39541	What makes a painful vericocele painful?	Bilateral vericoceles (\~10 years), intermittent pain in testes ranging from an ache to more sharp severe episodes &amp;#x200B; Around 10-15% of men have vericocele(s), and a small percent of those with vericoceles have pain. For those with suffering from painful vericocele anywhere from mild-extreme cases, what is \*actually\* causing the pain here? Are the veins themselves painful, or are the v…
0.396599	Driving after surgery	Hi guys.. I'm getting a microsurgery next week and a day after surgery I'm going home.. I'l need to drive about 160km(100 miles) so not sure will I be able to drive after surgery and how good is that idea in general.. what do you think?
0.398495	ball size	i have came to ask for some experience, i'm scheduled to have a embo in a couple weeks, im 17 and the varicocele has caused me much pain, but my main concern is my left testicle has shrinked drastically over the past couple months id say at-least 25%, i used not to be able to wrap my index and thumb around it now i would say its the size of a grape, im also decently healthy and wondering if anyon…
0.398844	Acupuncture effective for Varicocele	Has anyone tried acupuncture? there is a lot of proof that acupuncture works, how come it is not talked about as much? here are some sources: [https://app.dimensions.ai/details/publication/pub.1050076863](https://app.dimensions.ai/details/publication/pub.1050076863) [https://www.ncbi.nlm.nih.gov/pmc/articles/PMC6756634/](https://www.ncbi.nlm.nih.gov/pmc/articles/PMC6756634/) [https://pubmed.ncbi.…
0.399003	HELP FOR FREE	Hi guys, I got a surgery and got all kinds of problems with varicocele and pain related and I had tried a lot things in my life to treat it (yoga, running, walking, swimming, biking, acupuncture, massage,... even MENTEAL HOSPITAL). There are more things in this list here that I did and tried them. But now I'm recovering everyday and try be a BETTER PERSON by do 1 THING. I think when I recover and…
0.400368	Testosterone	Iâ€™m 19 and have a varicocele, I should be getting surgery here soon (early 2022) at the latest. Should I get testosterone boosters while waiting to get the surgery?
0.40211	15 years old, looking for advice	Hey everyone. I'm on here looking for advice, because I'm fairly certain I've got varicocele on my left nut. As the internet says, I can feel the veins on it to be swollen like a 'bag of worms', and my left nut in general is bigger (I know for a lot of guys it's bigger anyway, but this definitely feels bigger than just the standard bigger. The thing is, it really doesn't pain me at all, and usual…
0.404199	Varicocele Journey	Quick journey through the beginning of my experience until varicocele embolization... So as far as I can remember back when I was around 13 roughly I remember my old dr during physical stating something in my lower left testicle looked like a â€œbag of wormsâ€. He asked if it caused me any pain or anything. It didnâ€™t so he said then â€œno need to worryâ€. Long and behold I never really worrie…
0.404667	My embolisation experience	Hi all, Just found this thread and thought I'd share my experience as well as query other members for their experience and results of varicocele embolisation. This will be a bit of a long post and apologies if it gets convoluted. Please feel free to ask questions. I had a left-side varicocele embolized several years ago when I was 20/21 years old (I believe it was Jan 2013 possibly 2012?). It fir…
0.405744	Do I likely a varicocele?	Hello, I would be grateful for any opinions. I am 24 years old and for a very long time, I have noticed that my left testicle seems "soft" compared to my right. I suspect it still could be testicular cancer, but it has felt like this since I was 13-14. When it's hot and I am able to grab the left side of my sack and hold it horizontally, it feels like there's a soft mass next to the actual testic…
0.407647	Yellow Semen Color	Iâ€™m an 18 year old male who got diagnosed with bilateral varicocele (grade 2 left and grade 1 on the right) Iâ€™m a very active person and I play soccer weekly with 4 days of weight lifting so I do have a pretty good body with a good amount of muscle mass. Ever since my first ejaculation since I was 13 it used to be watery and is more yellow than white, basically my semen is only white if I eja…
0.408312	17 with varicocele	So it appears that I have been basically diagnosed with a varicocele most likely grade 3, still waiting on ultrasound due to covid delays, and as most people here I've been looking at a lot of the posts to try and get reassurance. At 17 however I have a few concerns generally since my varicocele has only really began to be a problem in the last month as I've only really noticed it aching quite a …
0.409904	Is testosterone ALWAYS affected by varicocele?	**MY VARICOCELE HISTORY** I'm currently 30 years old, ever since I was about 18 I've had Grade 3 varicocele on my left testicle. Maybe I've had it before 18, but at 18 is when the pain started and I was like, wtf is going on. Afterwards I went from regular boxers to tighty-whiteys and boxer briefs, which stopped the pain all together. At 19 I had varicocele surgery, I don't know the same of the p…
0.411511	10 days after embolization and all back to normal â€“ my complete experience	Throwaway account. I've been lurking for the past few months and have found the information here helpful, so I thought I'd share my entire journey with my varicocele in case it's helpful for anyone else in the future. The tl;dr is that embolization worked really well for me, and I'd recommend it to fix the varicocele, however the actual procedure was a lot more unpleasant than I anticipated. **Th…
0.413132	Freaking out cuz someone said micro could make you infertile?	Like WTF my micro is coming soon and now I read this? I'm anxious af I'm literally scared rn and don't know what to do I'm only 16 and I don't wanna be infertile but my doc never said a complication like that only a hydrococele Should I be worried? + how can I know my varicocele grade
0.41318	I am seriously starting to worry about my varicocele now and my future. Surgery didn't work and it's returning	So, back in May 2018 I had embolization done. It seemed alright, and the veins were far less prominent. I still felt as though I had some squidgy veins left but I just assumed those were dead veins that were shut off. Fast forward a couple of months back, I've noticed that they have been slowly returning. FAR less prominent, but still there. I've also noticed that my huge balls that I once had ar…
0.413448	I'm 15 and i'm pretty sure i have a varicocele | should i get surgery?	Yesterday i decided to do some research regarding my left nut because the vein there is kinda big unlike the one on my right. I've noticed this for a while now, probably since i was like 12 or 13. At first I thought it was normal, then i asked my friends if they had it as well and they said no. I asked my brothers the same and I got the same response. I realised this was abnormal and so I decided…
0.416883	Varicocele Pain Relief? Had 2 embolizations and 1 surgery already..	Anyone have recommendations for pain relief from a varicocele? I'm in almost constant pain. I have tried embolization (twice) and surgery (once). The surgery worked for about 10 years but the varicocele recurred. I had the most recent embolization about 3 weeks ago and my doctor stated it was unsuccessful. Post op meeting the doctor recommended options of just dealing with the pain, having a seco…
0.41715	15M. 24 hours post embo	My experience so far: Background: Had the procedure for pain, likely due to complications from a vasectomy in which I had a gnarly hematoma. Ultrasound confirmed a left varicocele, which I assumed was grade 3 because it was visible. I opted for embo based on reading this subreddit Procedure: TLDR: my experience was positive. I was at the hospital for five hours. The procedure itself may have only…
0.417774	How does the â€œpainâ€ from a varicocele feel? Is it in the actual testicle? Is it radiating?	Iâ€™m having a slight â€œdiscomfort,â€ but I wouldnâ€™t call it pain, in my left side where I have a varicocele. Iâ€™ve had the varicocele since I was about 10-12 years old. Iâ€™m also having some lower back pain/discomfort on the left sideâ€¦I think Iâ€™ve been deadlifting and squatting to heavily. Is this varicocele pain or just lower back pain? Again, this more a â€œdiscomfortâ€ than anythin…
0.418201	Thoughts in my varicocelectomy	So almost a year ago (December 12,2019), I had a varicocelectomy of my grade 3, caused by excessive knee to the chest stretch by my pt. Today marks my my 11 th month and i am still not 100 percent pain free. The surgery was however successful and the pain was not the same compared to prior to the procedure. The discomfort would manifest when i am sitting more than 2 hours. I can sit without movin…
0.419705	18 yo. Should I get this checked out
0.420178	Should I get surgery? :(	I'm 18 y/o and have had a left varicocele / "bag of worms" for probably the past 3-4 years. Unfortunately, I've kind of tried to ignore it out of embarrassment and haven't told anyone about it, not even my doc. It's never really pained severely in the time that I've had it. However, since moving to college and playing basketball and walking a lot more often, I think it's grown a bit and I'm guess…
0.42077	Varacoele Emobloization (Success) June 2021	I've had a varacoele since a late teenager and I'm 33 now. I've always put up with it. It never caused pain but felt heavy at times. I decided to get it sorted. I'm in the UK and this was done on the NHS. I saw my GP and explained the issue and said I would like to get embolization. After a quick examination, he agreed and booked me in to see a urologist. The Urologist performed a CT scan, you ha…
0.422362	Played some basketball	About 16 days post surgery I was sick of being home and played some basketball with my cousin. I didnâ€™t go too hard but I think it mightâ€™ve made the pain/swelling worse. What can result from being too active too soon? Will I have a recurrence, did I fuck myself up?
0.422787	Do i need to get a treatment ?	So i have a question , i have varicocele since i am about 15 years old i think , i just went to the doctor like when i was about 17 , but today i'm 19 and still dind't do anything about it. I have the level 3 varicocele ( visible at naked yeyes and touchibg it ) but i dont feel anything , no pain , i have erections normally , i can exercise , have sex and dont feel anything. Is treatment always n…
0.424251	Just been diagnosed, need some help from others who have varicocele.	Hi So today I've been diagnosed with varicocele. Somehow I think I've had this for a long time (i'm 27 today), since i've been 18 I've had this dull "burning, pain" or feeling of heaviness, (hard to describe the feeling) post orgasm. Could this heavy feeling which is hard to locate, but somewhere around scrotum be from varicocele? Does anyone else here have the same symptoms post orgasm? Is there…
0.424302	Do varioceles affect puberty development?	17 year old with varicocele. Got testosterone test done 4 months ago, it was in average range. No pain or anything from the varicocele I only notice it when feeling. Facial hair is coming in and I seem to be developing normally but Iâ€™m afraid Iâ€™m inhibiting my maximum â€œpotentialâ€ with this and want to know if itâ€™s worth removing it early before itâ€™s too late. Would appreciate an answe…
0.42467	kinda offtopic - penile varicose veins?	Are they varicose veins? Or mondor or something else? Anyone has a clue? Thanks https://preview.redd.it/ynev96z9qa071.png?width=137&amp;format=png&amp;auto=webp&amp;s=5db0e28332b34e4cbecc8b3786c346b2136c390f
0.425919	20, grade 3 varicoceles since 14. High drive, no pain. I have some questions.	I have grade 3 on my left testicle, have never had any pain, have a high drive, and build muscle fairly well. Also, my left testicle is smaller than the right. My question is basically are my test levels being impacted and why do I not have any pain.
0.425979	ask for advise	it s been 2 months since i was diagnosed with varicocele ,my doctor recommended me to do some tests including semen analysis and hopefully all the tests were good as the doctor said and nothing needs to be worried, after couple of weeks the pain reoccurs and persists so i gave an another visit do the doctor and he told that the surgery is done only in case of infertility and tremendous pain which…
0.426089	Getting an ultrasound done	Had a variocele since i was 16, would cause some pain and swelling from time to time. Now 20 and after i picked up running again i have been in some bad pain. Went to hospital to make sure it wasnt torsion and was told i need a scan and that because the muscle reacts to cold its not torsion. Havent been able to do much this week as now i seem to have a variocele on my right as well as my left. Ne…
0.426516	Please help	I recently got bilateral varicocele, in my left itâ€™s really bad it feels like 15 balls and sags like 3 times lower than my right. Also since this I think my penis is slightly more rigid may have had this for a while but I donâ€™t know if the 2 are related. Has anyone else experienced this and has surgery helped. Also my sexual drive has been low for some time now. Please help
0.426759	Microsurgery	Iâ€™m scheduled to get microsurgery in about 12 days and am pretty nervous about it, if you have had microsurgery done can you tell me your experiences and the best things to do post surgery
0.426985	Few months ago woke up with very sharp pain on right testical	(19M) About around august this year I woke up one morning with a very sharp pain on my right testical. I thought I hit it in my sleep or something. Anyways with pain getting worse and noticing a little bit of blood on my pee one night, I went to the ER. They did an ultrasound of my body and tested my pee. They found no problems during the ultrasound except for a small calcification on my prostate…
0.427222	19 yo and diagnosed with bilateral varicocele	Hello guys, I also have this problem now and feel terrible about this. In the end of June I felt weird feeling near my lymph node on the right side, I've gone to doctor and he told nothing about my balls. In a few days I fely the same on both sides and called a specialist and one day before him my pain got worse and get lower (not the balls actually, veins and etc that closer to my body). On the …
0.427294	varicocele and confuion related on correcting because fear and possibly no improvement in testosterone after surgery	I have symptom of low testosterone .Have varicocele 3.1mm in left ( grade 2 ) , 1.6 mm(grade 1 ) in right .I used to have body hair growth near scrotum, chest and good energy before varicocele .I remember having some hair in finger in teen and its count are still same . have done a blood test in januvary(Blood taken at 7pm ) .It showed Testosterone 2.4 ng/dl FSH 0.9 ( 1.2-15) LH 1.2(1.5-9) . then…
0.428284	Please help! Iâ€™m 16 and just had varicocele surgery done on my left testicle 1 week ago exactly. I want to masterbate but Iâ€™m reading if I do so I will have to have surgery again because it will re occur. Please help!!
0.428904	Just got embolization	Just got out of the OR, now I am waiting in observation for 5 hours. So far so good! Got 12 coils on my left side, and they couldn't get the right side because it's too small it's barely even there, but he tried for like 30 minutes.
0.430756	Had my embolization yesterday!	Hi All, Had my embolization yesterday and would just like to share my experience. I was diagnosed with two heavily dilated varicoceles back in January (I don't know the grade system, but I remeber the doctor mentioning they were something like 4/4.5mm in wide.) Which were causing a lot of dull aching in my left side that also went up the left side of my adbomen, and were very prominent when stand…
0.43246	What if you leave it untreated?	First time posting on Reddit. I'm a 32 year old male who got diagnosed with Varicocele at the age of 15. I noticed that my left testicle was enlarged, so I went to get it checked and recieved the diagnosis. The doctor then notified me that it was one of the leading causes of infertility in men and that I should get a surgery so that I could have children in the future. I was hesitant because I th…
0.433069	I had embolization 16 days ago	I had a very large varicocele, and i had failed laparoscopic surgery 1 year ago. Turned out during embo. the doctor only cut 1 out of 2 veins that were making the problem so my radiologist took care of the second one. Im intrested in how much time is needed for varicocele to go away now that im 99% sure its fixed, also considering i had a very very large varicocele, its really hard to see improvm…
0.433348	Bilateral Varicocele: Just diagnosed	Hey guys, I've been feeling super shitty lately about my situation so I thought I'd create this second account as a sort of journal about my situation. I'm a 22 year old male (obviously) from southern Ontario. I first discovered my varicocele when I was 12. As soon as I discovered it it has been a grade 3 varicocele, very obvious to the eye and to touch. I went to the doctors, did an ultrasound, …
0.433708	Varicocele in adolescents resolve on its own?	Iâ€™ve seen in an article, that varicoceles are found in about 20% of adolescents and about 15% of adults, â€œso a fraction of them likely to resolve spontaneouslyâ€ . Other sites also show a higher percentage in adolescents. As an adolescent, in addition to my dad claiming he used to have one, Iâ€™m wondering if this is true? Because previously I thought surgery or embolization were the only ro…
0.435491	I think i have a varicocele?	My left testicle is smaller than my right, but has a large amount of larger veins than my right making it larger. This has resulted in my left nut hanging lower than my right and looks big and veiny. i have noticed this for about 3 years and said nothing about it. Im 17 years old. Is this a varicocele or something else? Thank you!
0.436797	Questions about varicocele embolization	Ive had two micro surgeries subinguinal (one in 2016 and the other in january 2020). Since the one in 2016 Ive never felt that the bag of worms went away. Even after the second one i still feel it. Im starting to think that only the embolization will solve my problem but have one question about it. The number of coils and their placement is completely individual from person to person, since they …
0.436812	Varicocele affecting testosterone?	22 Male Active Hello, about 2 years ago I noticed my left testicle was getting bigger but I didnâ€™t think anything of it. Fast forward to about 5 months ago and I went to get it checked since it was way bigger and I would experience pain when I lifted/played sports. After getting an ultrasound it turned out to be a varicocele so I went to get my testosterone checked and see a urologist. My testo…
0.438568	Could I potentially have varicocele?	Hi all, Just looking some advice while I await my doctors appointment. I'm a bit of a hypochondriac and automatically think worse case scenario when something is up. I'm an avid runner and last week after a 15 mile run in the following days some extra sensitivity in my left testicle. I wouldn't describe it as pain, just tingling really or an unusual sensation. The feeling itself seems to be becom…
0.439087	My journey has begin	I really sorry since i make so many grammar mistake here :D, i tried my very best to explain my thought, so i would be thankful if you correct me if im wrong. The moment when i see faked sympathy face of my urologist, i know that my journey through pain, depressed and same has begin. Ill try to update my condition, if any thing good appear i promise to share to all you guy along with my journey, …
0.439879	Varicocele and Enlarged prostate	[23] Is there a link between the two at all? Feeling constant pressure underneath scrotum area in between areas, lower back pain, and dribbling urine which are symptoms of enlarged prostate. I have a low grade varicocele on the left side which I am scheduled for a ultrasound for with classic symptoms of dull ache on the left side testicle, a feeling of cold sweaty scrotum, and lower back pain. In…
0.439973	are my balls dead/infarcted? or i have a hidden variocele or still an infection?	i know this might be the wrong place with questions like that, but ive had 2 to 3 ultrasounds done this year and the doctors told me i am "normal" meanwhile, since march of 2020 i have been dealing with left sided testicular pains that sometimes go on and off, which sometimes radiate up my pubic bone or where the spermatic cord is sometimes, that and i noticed my balls arent as plump or big as th…
0.440967	$1600 bill or Ultrasound !!! ???	Hey my 1st time , got a Varicole diagnosis, I'm living in North California. Vascular study complete - 93975 $1,145 US SCROTUM &amp; CONTENTS - 76870 $522 &amp;#x200B; Are these billing real numbers off your knowledge ? or am I getting ripped off?? This is what they did and found out. FINDINGS:Multiple longitudinal and transverse real-time sonographic images of the scrotum were obtained. Right:===…
0.441678	17 years old and not sure about my varicocele	Iâ€™m 17 and Iâ€™ve been researching about varicoceles for the last couple of months and Iâ€™m not sure if I should get it checked out by a doctor. Iâ€™ve had these 2 lumpy veins that only appear on the left testis when my scrotum hangs down a lot like when Iâ€™m in a shower. I know Iâ€™ve had it for a few years but didnâ€™t really think about it until recently but it never caused problems for me…
0.442659	Feel Like Sh*t, Need Suggestions	Iâ€™ve had a varicocele for about 11 years now since age 13. Doctors have always brushed off my concerns. Now Iâ€™m 24 and have been experiencing symptoms of Low T for years now as well as some scrotal pain. Got blood test results and my T is ~ 350 ng/dL I want to get an embolization but I only have until the end of December since my deductible will reset at the start of the year and I wonâ€™t be…
0.442861	Symptoms?	Hello! I am 18 years old and I have visable vains on My ballsack,more sensetive testicles and they are harder sre this symptoms of Varicocele ? I am going to get an apoitment tommorow but wanted to check here also. Thanks!
0.44314	I'm freaking out	Hey everyone, Couple of weeks ago I suddenly felt something while pooping, the next day I felt pain just over my penis on the left side soon after some test I found out I have 0.25 cm left side varicocele. Doctor told me it was mild nothing to worry about. So I didn't think about it again. I have been having constipation for months now it goes and it comes back. Now I did couple of tests to make …
0.443781	Subclinical Varicocele	I have thrombosis of a varicocele on my left side. It was confirmed by an ultrasound, and I was told by my urologist that situations like mine are not likely treatable through surgery, and that it is uncommon when they are. It is a 3.1mm blockage and is causing no swelling, but is causing pressure/discomfort and pain. Every source on the internet AND my urologist have told me that I typically wou…
0.444177	Help!	Iâ€™m an 18y/o with what i think is varicocele on left testicle for about a year and a half. It is pretty big, about double the size of my testi but does hurt in the slightest and my balls feel normal to me. Whatâ€™s the best course of action here? Should I get it checked and possible surgery or leave it as it is? Iâ€™m not sure since I am not really affected by it in the slightest and donâ€™t ha…
0.446579	Dull Aching pain in the perineum area	It all started with cycling in 2017. I have been under the impression it was CPPS caused by a pelvic floor issue, but now have come across this condition. Not 100% able to pin point the location of my pain My pain is worsened by sitting, especially soft surfaces, cycling is a definite no, working out at the gym flares it up. When it is bad, the pain persists into the night and I have difficulty s…
0.44676	Should I get surgery?	Iâ€™m 17 and was recently diagnosed with a varicocele which is considered mild. I think mine left testicle is shrunken a little cause itâ€™s volume is 12.6 ml and right is 17.5ml. I have no pain and I donâ€™t think I have symptoms of low t other than no morning wood.
0.448031	24 - 370 ng/DL - Grade 3 Varicocele - How much can my T increase after surgery? Would I still need TRT?	Iâ€™m 24 and Iâ€™m experiencing many Low T symptoms: - No motivation/drive - No sex drive/libido - Brain fog (feels like Iâ€™m in a haze and canâ€™t think straight, bad short term memory, etc.) - No facial hair - No morning wood/spontaneous erections (NEVER experienced either in my life) - Gyno (developed at puberty) - Fatigue - Female fat distribution (fat on glutes and thighs that developed dur…
0.448442	Do I Have A Varicocele? Or Something Else?	I'm 16, and I've been struggling with this for a couple years now. It's gotten to the point where I just need to get someone else's opinion, I hope this is a good place to look. So, here's my problem... After being erect for more than an hour our so (sometimes much more, sometimes much less, it's incredibly inconsistent), I start having an unbearable aching pain in my groin area, as well as vein …
0.448811	Certain I have varicoceles but need some help/advice	Ok so long story short, Iâ€™m 22 &amp; my issues began about 2 1/2 years ago (January 2019) I was playing football when my left testicle began to ache so bad. I obviously had no clue what it was but decided to try and sleep it off even though it was aching so so bad, it was super uncomfortable to sleep. Anyway, fast forward over 2 years later, thereâ€™s no longer pain and hasnâ€™t been for some t…
0.448963	Iâ€™m 14 and was diagnosed with a varicocele.	Will this affect my puberty? Also will it ever go away or do I need to get surgery? Thank you if you respond.
0.449296	Recent varicocele microsurgery - concerned about initial results.	I'm male, 29, ~150 lbs and otherwise healthy. I've had a substantial grade III varicocele around left testicle since sometime in puberty, and finally decided to have it addressed surgically (for pain/pressure) by a well known specialist in my area. Was also hoping to catch the potential benefit of improved baseline testosterone as a result of this process as well. By default, my surgeon seems to …
0.449421	Do I have varicocele??	I'm 16, and the tubes in my left testicle are dilated **AS FUCK**. Like my left testicle is twice the size of the right one. I'm pretty sure that I have varicocele right? Actually, they've been dilated for a while now, probably since 3-4 years ago and I always thought that everyone had them. It feels very awkward having a huge mass of fucking tubes just... there. I get anxious when I think about …
0.449844	16 with a grade 3 left varicocele	I finally got a doctor appointment 5 months ago asking about a â€œprivate thingâ€. Was 15 3/4 then. He just asked for pain and checked for size difference, and said it seems ok and theyâ€™ll check it at the next physical(which isnâ€™t for like 6 months). Iâ€™m pretty skinny and feel like it could be cause of varicocele limiting T. Iâ€™ll say this: I fear varicocele and its symptoms WAY more than…
0.450145	Hoping for advice on semen parameters and varicocele repair	My wife and I have been battling infertility for awhile now, and initially it was suspected it was due to my subclinical varicocele. Here were the initial results on 7/29: **Count: 60.1M/ml** **Volume: 2.3ml** **Morphology: 3%** **pH: 8.5** **Motile: 19%** **Progressive: 9%** **Immotile: 81%** **Nonprogressive: 10%** My Urologist recommended I undergo varicocele embolization, however I have been …
0.450485	It Gets Better!	Hey everybody, Iâ€™ve never posted on Reddit but Iâ€™ve been a follower in this group and itâ€™s been very helpful. And today I wanna share some encouragement with you. Iâ€™m an 18 year old and was diagnosed with a grade 3 left varicocele and a small right one! I underwent surgery for the left and I have to tell u the recovery was brutal and made me feel like it wasnâ€™t worth it, I promised myse…
0.45061	Orchitis	So during my pre teen age i got the mumps , in my left testicle , it got bigger and i had some antibiotics after that left testicle became normal but day by day right testicle got shrunk, and it has been the same for almost 13 years. And suddenly one day i got lump on my left testicle top head. Doc said it was epydidimal cyst. It didn't cause me any pain before but after cyst i get mild pain here…
0.4508	Sudden Varicocele Development. Many Grade 3/4?	Hi Guys, I really need some advice. I developed varicocele suddenly around the beginning of December and it suddenly got worse. I have yet to have an ultrasound test but my varicocele is very bad. Veins are clearly visible and bulging with a dark blue/black colour. I'm not sure if it's okay to post but you can my varicocele here: [https://imgur.com/l86PQUy](https://imgur.com/l86PQUy) [https://img…
0.451148	Any advice for grade 3	Iâ€™m 16 with a left grade 3 varicocele what should I do? I brought it up to my pediatrician last meeting in Nov and he didnâ€™t seem concerned since there wasnâ€™t pain, not really touching a lot on the other symptoms too much(heâ€™s a good doctor, but didnâ€™t seem concerned). He did say maybe in the future an ultrasound might be ordered, but hearing about catch up growth, I donâ€™t really want…
0.451515	Varicocele triggered by sex?	Hello all. So glad there is a reddit for this! My varicoceles seems fairly dormant, and pop up to terrorise me 3 times a year or so for a few days. It's usually a sharp pain or it feels like my ball is expanding from the inside. I was diagnosed with them several years ago, and told that pain relievers will help (they don't really) I had sex for the first time in a 18 months the other day, and a f…
0.451982	The testicle on the other side of my varicocele is twice as small as the other one.	So Iâ€™ve had a varicocele for about a year and a half. Iâ€™ve been to the urologist a few times and gotten a few ultrasounds. They say everything is fine but every time the doc tells me the results he says that my testicle(the side that the varicocele isnâ€™t on) is smaller, almost twice as small as the other one. The testicle with the varicocele is normal sized. What does this mean? Could this …
0.454149	Low Testosterone for my age possibly due to Varicocele?	I'm a 23 y/o male and I've had a left side varicocele since I was 13 but never considered it much of an issue. However this past year I noticed significant pain from playing intramural basketball at my college. I also noticed that I was always feeling sluggish, with low sex drive, and have been struggling with depression for some time now. I got a comprehensive blood test from my doc that said my…
0.456907	Varicocele back a few weeks after embolization	I had my embolization of the 17th of last month, and the radiologist used coils and said it went well. It felt noticeable better and it had shrunk but was still somewhat there, 2 weeks after the embolization, it felt like my varicocele was already back, and currently it is causing discomfort again. Was this a failure? How long after embolization do you see the veins dissappearance?
0.457325	How long does it take for the veins to retract post surgery?	[18] yo here with grade 3 varicocele. So I just had microscopic surgery yesterday and I was under the impression that the veins would disappear almost immediately after surgery. After asking the doctor he said they may or may not retract. For those of you who had surgery, did the veins retract or are they still down there?
0.457383	Post vericocelectomy	Hey yâ€™all, Iâ€™m a 24 and had a vericocelectomy surgery preformed last year 2020. Iâ€™ve had a left testicle grade 3 vericocele since i was 17, itâ€™s always bothered me but progressively got worse through the years. Itâ€™s the classic bag of worms feel with the weight of the blood making it hang low from my body. No pain but discomfort from having it so low that it slaps my leg if I run or get…
0.457517	Anyone take Daflon 500mg and live with varicocele	I have discovered that I have varicocele for 5 years and just take Daflon as doctor advises. Sometimes, I feel light dull pain and just take Daflon for like 15-30 days. Can I just keep it like this? Since end last year I feel my drive is low and maybe some degree with ED. Maybe I'm older (mid 30s) or it is because of varicocele. Should I go for embolization? Or just take the med. Thanks a lot.
0.459223	Canâ€™t get erection after embolization	Pretty freaked out, not sure if itâ€™s related so take with grain of salt. Had my embolization for left side V on the 14th. Just tried wacking it and canâ€™t get erection at all. Spent hours looking at porn trying to get it up but totally failed. Never had ED in my life so really scared. Any help?
0.459438	Pain 6 weeks after surgery	Hello everyone. I had Varicocele Open surgery on the 4th of December 2020. The procedure was fine and everything went well. I was able to perform pretty much all normal activity again after 2 weeks. Had sex one week after and returned to gym roughly 4/5 weeks later. Yesterday (19 January) started noticing that my veins were looking kind of swollen. So I took a break from gym today (20 January) be…
0.459474	So im 15 and a month ago i had a varicocele and went to the hospital for it. They said to let it be and itll go away. Well it came back yesterday and i was wondering if thats normal. It doesnt hurt its just like a light squeezing feeling. And if anyone knkws how long they last	Thx
0.46016	Please HELP ME!	Ive had grade 4 varicocele since i was 15 &amp; now im 20 turning 21 in april. So. I also have testicular atrophy because of the varicocel on my left side. If i get surgery is there a chance my testicle will grow and recover size?? I know people say if youre young enough it can recover size and Testoterone after surgery. My question is will mine recover size at the age of 21??? If not im going to…
0.460639	varicocelectomy 29years old male	Hi all i was diagnosed last year with varicocele and hydrocele, i was about to get varicocelectomy but i chickened out and also my doctor went on a vacation. now he is back i would like to know your tips if i should get the surgery or not? i read a lot complications here. i wanna know if its worth? or will it worsen? also around 2018 i also had hydrocelectomy. im 29years old, pretty active lifest…
0.461922	How bad is my varicocele?	I believe I have one because I can feel a thick soft tube in my left testicle. But i would like to know what grade it is, it isnâ€™t noticeable but if you look close enough you can see it. I donâ€™t get any pain from it at all and when I lay down the swelling seems to go. Iâ€™m 18 so at the minute it doesnâ€™t bother me but I would like to know what the chances are at being able to have kids late…
0.462682	Why is my pennis flaccid and shrived and my balls are tight and shurken just had a micro surgery 6 days ago	&amp;#x200B; [bruh](https://preview.redd.it/srg66rz8rz671.jpg?width=3024&amp;format=pjpg&amp;auto=webp&amp;s=d3f113b7d41aa14fe8de9ee3bd695e68ace1bfd2)
0.462959	Numbness from Incision Site Down	Hello Everyone, This subreddit is an invaluable resource and I thank all moderators and participants. I just had my microsurgery on Wed, Nov 11th, so I will not give my full experience yet because there's been no substantial recovery time. My immediate concern is that my skin is completely numb from the incision down to my scrotum. I have never had surgery, and didn't know how "normal "this is. M…
0.464544	iâ€™m pretty sure i have varicoceles (read if you can help me)	My left nut looks like a bag of worms but i donâ€™t think itâ€™s ever been painful in any way. Iâ€™ve had this for years now(18 now). If you know your stuff and would like to see my balls, please pm me. (just in case this stuff is important) - i jerk off every day - iâ€™ve had this since like 14? - it doesnâ€™t always look bad, but it usually does and sometimes it looks really bad - i most likely…
0.464907	Vericocelectomy	Hi my fellow males. 24 year old here just got a vericocelectomy on my left testicle which had a pretty prominent vericocele for about as long as I can remember since about age 13. I basically never cared to look into it until about this past year where I noticed that it has become fairly large and started to affect my self esteem before having sex (nobody ever noticed it). I never had any type of…
0.466839	No change in semen analysis 6 months post microsurgery.	Has anyone here seen an improvement in their semen analysis in the 8-12 months period ? Just did a second semen analysis post microsurgery(April 15th 2021) and it came back no change from pre surgery (even lower sperm count/ motility from an analysis I did 3 months post op). Very frustrating. I made an appointment with another urologist for a second opinion and did blood tests and a new scrotal u…
0.467264	Do I need treatment?	I haven't diagnosed myself but I think i have a grade 2-3 varicocele (i'm 17). It doesn't cause pain and my libido is pretty normal. Not really sure about fertility but im not planing to have kids anytime soon lol. If I don't need treatment, what can I do at home to prevent it from getting worse?
0.467723	Surgery now or later?	I've had varicocele since I was 15. I always felt the pain, but my sperm was fine until a year ago, when I showed signs of Asthenozoospermia. It wasn't that bad, so my doctor recommended that I wait it off for 1 year than re-do the sperm test. A year later my sperm test got worse and I've been diagnosed with Asthenoteratozoospermia, so yeah it got worse he recomended surgery in 3 months, but the …
0.468227	Wet dreams after microsurgery	Is it normal to have wet dreams after microsurgery or does these lead to any future complications? as doctor suggested not to masturbate for atleast 1 to 2 months. I had a wet dream after 10 days of surgery and after 16 days of surgery. Please help me. Did anyone faced this issue? If yes, did this led to any complications?
0.468267	Who's The Most Prolific Poster here Promoting Embolization	See the same profiles on here, some going back years, just astonished at the hours they are putting in here promoting Embolization. How many surgeons here promoting surgery ? One guy is still posting regularly after having successful embolization 12 years ago, why ? Any posters here in the Embolization business ? Check all posts and comments
0.471128	Does this sound like a varicocele?	I woke up a few days ago to a sharp pain in my left testicle and I think I was sleeping on it/crushing it. I vaguely remember shifting it and each time I did the pain would dissipate then return, this lasted about 10-15 seconds before disappearing. Since that day, there has been a general discomfort/dull aching around my left testicle (definitely tolerable though I notice it when I'm not focused …
0.471432	M19 had a bilateral Microsurgery, Swelling	Hi guys, I am a bit concerned regarding my situation..I had my micro surgery 17 days ago(more than 2 weeks) I am still noticing dull ache and the testicles still seem to be the swollen ... Is it normal or is something wrong...? Also are there any tips to reduce the swelling and heal faster.
0.472005	Think I have Varicocele	24 years old 6'5" No symptoms No medications Left testicle has large veins surrounding it, underneath, on the side, and above. I had an ultrasound done when I was younger (15-16 I believe) to make sure it wasn't something worse. Should I possibly see a doctor and look into getting it surgically fixed?
0.475335	What are some safe workouts to perform with Varicocele to stay fit??	17M. Before Varicocele my aim was to build insane muscular ripped body but now I'm in a situation where I just need a fit body with no fat, I had pretty decent muscular body before, But ever since I got Varicocele I have stopped working out and got fat in belly and chest region (skinny fat). With Calorie Deficit I have managed to get rid of little fat but not completely, So is there any safe work…
0.475523	I feel required to make this post	So, this is a burner account specifically for this post. Iâ€™ve been on this sub for about a year now. As I type this, I am fresh out of embolization for a left sided varicocele. This â€œprocedureâ€ was amazing. The worst pain I felt was getting the IV put in. I arrived at the hospital to check in and sat for 5 minutes in the waiting room. Once called back, I changed into a patient gown and got …
0.475902	What the fuck do I do	I had a surgery awhile ago (btw am 17) and it was ok for awhile but then it just came back. So I told my parents about it and for some reason it took them 2 months to make an appointment gues they didnâ€™t give a shit. I kep asking and eventually they got me to one. The asshole doctor was like eh itâ€™s fine itâ€™ll go away It hurts, it hurts every night and I know this isnâ€™t normal. I just tol…
0.476166	Masturbation After Surgery	How long after a varicocele surgery is masturbation safe. Itâ€™s been 13 days and itâ€™s coming to the point where Iâ€™m constantly aroused. I had an erection for almost an hour last night.
0.477952	Second opinion for varicocele!	I am a college atudent. I discovered pain in left testicle at the age of 18( two years ago) and also noticed it hangs much lower than right one. Went to urologist, he recommended a sperm test and ultrasound. Results showed that sperm tests were normal. However a 3 grade varicocele was discovered. He recommended supporter and said nothing to be done of this. Supporter were uncomfortable and couldn…
0.478336	Post surgery pain.	I was diagnosed with Grade 3 varicocele and I underwent a bilateral varicocele surgery on 18th of August. Itâ€™s been over 3 months now and my testicles still feel sore and tender, especially my left one. They hurt a little when pressed (especially the back and bottom of the testicles) My surgeon does not pay much attention to it and asks me to ignore the pain. Has anyone else experienced somethi…
0.479368	How soon until I know surgery was successful?	Hello, I had a varicocelectomy done on my left testicle on 6/25/18. Tomorrow will be two weeks and still feel about the same as in pain and heat discomfort I had before the surgery. However my veins on the side of the varicocele have appeared to gone down a bit. So my question is, how soon until I can see results from the surgery? I dont really feel much pain like before but the heat sensation in…
0.480812	3.5mo post surgery update	On the 15th of April I had a bilateral microsurgical varicocelectomy for pain. I had been having moderate to severe pain for three months prior to that. The surgery was deemed successful upon completion and I didnâ€™t have any pain from the varicocele the first few weeks after. However, the pain gradually returned and eventually got to the point where it was before the surgery even happened. I ha…
0.484119	Does Embolization improve testosterone ? this study implies not.	Basically I am weighing up weather to get embolization or surgery because of possible atrophy. "Despite initial promise that varicocele embolization results in improved TT ([26](https://www.ncbi.nlm.nih.gov/pmc/articles/PMC5182225/#r26),[27](https://www.ncbi.nlm.nih.gov/pmc/articles/PMC5182225/#r27)), no studies apart from the initial single institution have reproduced this data ([33](https://www…
0.484741	Grade 3 varicocele, Testosterone and Mental Health	Hi guys ! I have had a grade 3 varicocele on the left testicle (with nutcracker syndrome) since I was 16, and I'm 29 now. I have had 2 embolizations that failed and I'm planning to have a surgery or microsurgery soon. My veins are REALLY dilated nowadays. I have had many issues with my mental health since the end of my teenage years : anxiety, depression etc. For some years now I've been struggli…
0.486057	3 years since open surgery	hey there, 3 years ago I had grade 3 left side and grade 1 right side, sperm concentration was around 1 million per ml. I had the surgery and after the surgery and until now my sperm results are coming around 15 to 20 million per ml, which is barely ok. now I have varicocele grade 2 in left side and right side is clear. do you think I should go with another surgery to avoid worsening or should I …
0.486507	Please help! I think I have a variocele but Iâ€™m not sure. 16 M and FREAKED OUT	Hello, Iâ€™m only a 16 year old and any and all replies are appreciated because Iâ€™m horrified by this. Today is Wednesday, and I noticed this new mass Monday night just above my left testicle. It kind of feels like the â€œbag of wormsâ€ that others describe; kind of stringy and loose. It is somewhat visible from the outside and as far as I know just randomly appeared on Monday night. I have no…
0.487009	Grade 2 bilateral varicocele, Total T 421 ng/dl, yet low LH/FSH.	Hi guys I am 33 years old. Since 2017 I have been experiencing low T symptoms like diminished libido, sometimes ED etc. It was not very severe, but I knew something was wrong. I got my T and blood sugar checked in May 2019, the result came back was: **Testosterone Total: 258 ng/dl** Hba1c: 4.4% Blood Sugar(Fasting): 108 mg/dL My doctor did not order for free T, LH, FSH tested at that time. This r…
0.48743	Good time to get treatment?	Hi everyone, Iâ€™m 19 and have been trying to get my varicocele treated since November of 2019. Finally it seems as if someone is actually listening and everything is going smoothly. - Since Iâ€™m 19 and the varicocele has only been present for about a year and a half, once treated is there a higher chance that Iâ€™ll recover and get back to normal, better than someone who is 30+, due to my age?
0.487448	16 and worried	Tomorrow I'm going to get an ultrasound, I have lump on my both testicles ( sometimes) what I mean by sometimes? It's not there 24/7 sometimes it disappears or get smaller sometimes even bigger so is this varicocele? I would accept it! Anything but cancer And what is the treatment and can I go back to normal after it?
0.487455	Dhea levels ?	So I had bloodwork done and my free testosterone is 174 range is like 300-1200. My dhea is like 715 with the upper range being 390 or something. My left teste on the top of it my vein feels huge . Has anyone had high DHEA levels due to the adrenals trying to make testosterone and had a varicocele?
0.488232	Advice?	Iâ€™m 16 and I think I have a varicocele by self evaluation. I didnâ€™t know it was there till one day I noticed it felt like a bag of worms. What should I do?
0.488367	What's really helped me with my varicocele	I had my varicocele surgery and cyst removed from my epididymis on June of 2019 in Mexico because i don't have insurance and it's much cheaper. I stayed with some family members. I don't remember the grade of varicocele I had all the paperwork and info I left in Mexico. I lasted a month in bed only got up to use the bathroom or shower. That whole month I did not feel any pain or discomfort. That …
0.488418	11 month update.	After my previous post i visited my doctor for a checkup. I still have hydrocele as an immediate concequence of the surgery and my doctor said that is what is causing the huge size of my testicles. Also said we should give it another 6 months and if things aren't improving he will remove them with a syringe. He said he prefers not to mess with them as they tend to return when forcibly removed but…
0.488449	Avoiding varicoceles from the gym	If you have any amount of veinous insufficiency and are at risk of developing varicoceles, I highly advise people to change what they're doing at the gym. Here is my list of recommendations to **both stop the varicocele getting worse, and prevent one happening/recurring**: **When bracing, breath out as you're exerting. DO NOT USE THE VASALVA TECHNIQUE TO BRACE** This is a big one, and the reason …
0.491044	I had varicocele in my teens and after 8 years of having it removed, I'd like to know if it could still affect my sperm analysis.	When I was 16, I made an appointment with a urologist and was diagnosed with varicocele in the left testicle, grade 3 if I'm not mistaken. I did the doppler to see if there was also in the right one and there was no evidence of its presence there, nor the '' heat radiation '' coming from the left side, as they said at the time, therefore the right one was '' clear '. I didn't take a sperm test at…
0.49171	Glue Embolization	I had a very bad left side varicocele since I was 13. I had bilateral microsurgery but still had venous reflux on ultrasound 12 months after surgery so I decided to get an embolization last week. The IR user glue and a coil to embolize the vein and it worked. However now I have a hard thick mass around the spermatic cord which I assume is the glue within the diseased veins. I'd like to know for a…
0.491724	ED due to Varicocele and cyst?	(I'm 28yo) I got a cyst since I was 15 years old in my right testicle. It was only 6mm, and it was never a problem. But now (11 years later), 2 months ago, after lifting heavy stuff and too much masturbation (4 times at day). My cyst got bigger (probably 1,50cm) and I think developed varicocele in the left testicle, because the veins hurt after long walks, too much time standing or sitting, the p…
0.492287	Inguinal pain normal?	Hello, I (M17) have had left varicocele for 2-3 years now. Since the first day I have been experiencing occasional dull pain from the scrotum up to the groin on the left side. Is jt normal because I have only heard about scrotal pain. It feels like the whole spermatic cord (my guess) becomes tender at times. I have consulted my GP long back but he dismissed it as being minor although in my opinio…
0.493057	Moderator request	Hi all! As many of you have seen, I haven't been around much. I'm sorry for that. Work has been intensely insane with the pandemic and I've been working 12 hour days. I understand there's interest in having an active moderator around. Please send me a DM if you're interested and to let me know your background so I can feel comfortable bringing you in as a mod to the sub. Thanks!
0.49373	Rarely have pain, but have had major issues with depression and anxiety, lower sex drive, erections are terrible-- from the low T affect of this condition, i assume?	Im 31 and I've probably had vericocele since I was 16 or 17, looking back at when my issues started. Never been diagnosed, but going next week- from my research, it is bilateral. With grade 3 on the left and probably 2 on the right. Anyways, examining the side effects of low T, I fit the bill very well. Things have always been on a progressive route for me with this condition, meaning it slowly g…
0.494571	Testicle torsion possibility	Hello, So my testicles are rotating/twisting 180Â°. I can feel the veins on the front side which is supposed to stay backside. It happened 2 times with the left and 1's with left testicle. I got USG SCROTUM scan done twice (with 1month gap), but the reports just shows length of testicles nothing more. So the doctor's saying that the report shows no sign of problem, and he says that I'm just proba…
0.49504	Increasing Testosterone without TRT or Emobilization	My GP wants to prescribe me a compounded testosterone booster prescription that has DHEA, clomid, anastrozole, and progesterone in it. Has anyone had experiences with these? Background: Iâ€™m 24, have a varicocele on the left side. Testosterone: 464 ng/dL Free Testosterone: 16.3 pg/dL LH: 4.8 MIU/mL FSH: 2.8 MIU/mL DHEA-Sulfate: 659.0 ug/dL Vitamin D: 21.8 ng/mL (already started taking 50,000 IU …
0.497079	Do you always feel something?	Hi Iâ€™m 18 and Iâ€™ve recently been feeling a few symptoms of a varicocele. A dull ache in my left testicle nothing serious and I only really feel it when Iâ€™m not doing something or Iâ€™m thinking about it. I also occasionally feel some left thigh/groin pain, again nothing too serious and Iâ€™d say I only feel this during the night. Sometimes it does ache too stand up but the pain usually subs…
0.497573	Root Cause of Varicocele/CPPS Found - May Thurner's Syndrome (Iliac Vein Compression)	Had an MRI of the veins last week and it looks like I will be getting a stent placed in my iliac vein. I am curious if they will need to embolize at the same time to fix faulty valves or if the compression (May Thurner) was the total root cause. Hopefully this is the light at the end of the tunnel for my Varicocele, and more importantly my Chronic Pelvic Pain Syndrome (CPPS) with all the terrible…
0.498437	7 MONTS AFTER GRADE 3 VARICOCELE SURGERY Nothing changed	so this is how i had varicocele surgery grade 3 doctor told me that after surgery 3 to 6 months the veins will disappear. surgery was done by palomo technique now exactly 7 months have passed since the surgery and veins i mean varicocele is still the same I honestly do not trust doctors anymore. I want to try the natural way to cure varicocele I don't want to go to another surgery again because I…
0.498473	Varicocele Removal	Iâ€™m having a large varicocele removed on Monday after 5 years of visiting the doctor for the discomfort it has given me. Iâ€™m 19 and the most recent ultrasound shocked the practitioner because of how large it is for my age. I didnâ€™t even know age had anything to do with itðŸ¤·ðŸ¼â€â™‚ï¸ Anyways, this might be a dumb question but Iâ€™m extremely worried about the surgery as I dislike deali…
0.499144	Varicocele on left but pain on right.	Like the title says. Ive had a varicoselectomy followed by a coil embolism 2017 and 2018. Never resolved my pain symptoms. Had a recent ultrasound and they discovered a small varicocele on the left but my pain/discomfort has lately been all on the right side. Anyone have any ideas? Ive had 3 different nerves blocked with no relief either. Thanks for any input.
0.500858	Questions as a 16 year old	So a couple of days ago I found out my left testicle was way bigger then my right so I decided to see a urologist and i found out I have a grade varicocele. I was shaken to my core as my mom a doctor was asking questions about fertility and what not. I donâ€™t feel any pain but need surgery. I am very new to this problem so here are some questions i have. 1. Am I infertile? 2. Will this ever not …
0.502264	In search for a surgery	Hey guys, I am certain that I have Varicocele. I have been dealing with it for years (Currently 18). I've done some research and heard about the different type of surgeries that are possible. What have you guys done that has worked to get rid of Varicocele. Take me through each step, what to do/say/ask/ etc. Varicocele surgery vs embolization? What profession did you ask for help from? Insurance?…
0.502435	Pain, all the time.	Hey guys, I had some questions that only you could help me with unfortunately heh. Iâ€™ve had a Hernia 8yo, Hydrocele 12yo, varicocele 22yo So for some background, approx. 3 years ago I pulled my groin really bad at work. I continued to work on it for 3 months before I realized my testes hurt every single day. An Urgent care Dr. told me I had epiditimytis, which I didnâ€™t agree with as Iâ€™ve be…
0.503602	Varicocele and Exercise	So for the past one month I had this dull pain in my right testicle. I went to a urologist and got an ultrasound. What he told me is that I have an early varicocele. Don't know what that means. He told me that I had more pain because I am overweight which might be true. Anyways I don't want to go for surgery straight away because its still in early stages. But I do want to reduce my weight. So, I…
0.504226	Testo level before embo ðŸ™	Hey guys do you know your t level before embo , I just find mine was no too much like 4,12 ng/ml. Iâ€™ll do the t level in two mounth I think itâ€™s a good time for testo come back . If you know your t level before embo please share it and the grad (I was 3 of varicocele ) . And if you have a comparative t level before/after itâ€™s perfect ðŸ‘Œ...
0.50595	varicocele and depression?	I'm sorry if I sound like I'm bitching but two days ago I got diagnosed with G1, I'm 19 and I've never had any health conditions because I feel like I'm always too strict with my diet and exercise and all the healthy habits you can imagine so it kind of hurt me I think I spent around 12 hours of the past 48 hours reading other people talking about their experiences with it, some claim that emboli…
0.506248	Been thinking of finally getting microsurgery(successes?)	Ive been struggling from pain from varicocele for near 6 months now. Im 18 years old and im really trying to get microsurgery from my Urologist. However, i always see people with stories of problems after surgery on this reddit. I just wanted wanted to see if people on here have had any success/good experiences with surgery.
0.507497	3 surgeries and an embolization with nutcracker phenomem - finally some light at the end of the tunnel! (UK)	I've had a bit of a rough time with my varicocele over the last few years, having had 3 surgeries and an embolizaton and still dealing with a decently sized left varicocele and pain. The stars aligned and my work insurance were willing to cover me to see one of the best urlogists in the UK in Harley Street (something I hadn't been able to do with my previous insurance as they were stingy with cov…
0.507766	Unanswered question	Hello, I'm a 21 year old who is currently studying in university. I've been struggling with constant varicocele pain since September 2018. The symptoms that I have is a constant mild pain in my right testicle and rarely the pain will shift to the left. Before it didn't bother me much in the winter but in summer it was horrible. However, now I'm getting similar pains in the winter as well. When ex…
0.508222	Which procedure?	I recently found out I have a varicocele and want to get a procedure done. Iâ€™m 16 and donâ€™t know which procedure I should do. I donâ€™t care about the look, I just want the procedure that will most likely help with pain, low testosterone, and infertility. Which one would that be? Also, what are any other tips for post-procedure?
0.508462	Iâ€™m a 17 year old male and I have a lump which is what feels like an enlarged vein and feeds down to further in my scrotum where I can feel the described bag of worms. Was pretty sure it was a varicocele but there has always been the doubt in my mind. Iâ€™ve had this since I was about 13.
0.508704	varicocele for 15~ years	I'm 35, I remember as a teen feeling there was something 'wrong' down there but was too scared to see anyone. Had a lot of dull aches and 'bag of worms'. As time went on I learned to live with it as seeing as I was still alive and healthy, I assumed it wasn't anything sinister. I've finally decided to get it checked out, especially hearing how it can be blocking some testosterone and it would be …
0.509	3 month post embolization	Hey folks, Iâ€™ve been updating on this thread since i got my embolization in september. I know exactly how you all feel, in pain, scared, and in a shitty mental spot, believe me: the 7 months of me dealing with my varicocele increasingly getting worse and my balls getting smaller fucked me up bad. Alot of sleepless nights of anxiety, but post embolization: its as if my life had turned a full 180…
0.510863	Grade 1?	Hey guys I've stated before that I have a grade 3 Varicocele on my left testicle and I've probably had it for about 3-4 years. (I'm 17 rn). I'd say since September I've felt this tiny pain that would come and go, id say low abdomen and right above my right testicle. I've been kinda of touching around it to see if I maybe have a Varicocele and I don't really feel anything. Sometimes I feel tiny ve…
0.511072	Side effects?	Hey Iâ€™m 19 years old and was diagnosed with varicocele about a year and a half ago. Ever since that happened I noticed a lump under my 2 nipples specially when they are soft and they also look slightly bigger, does that have to do with varicocele? Does one gain weight easier? I read once that it might also slow down muscles growth, is that true? If this causes lower testosterone levels in my bo…
0.512466	Guaranteed relief with natural remedy AMLA !!	I have been doing research for a while on my varicocele issue because lately its started to pain more often, and when I went 'down there', I could feel the veins super-bulged up. I had seen some research papers stipulating the effectiveness of vitamin C on the condition, saying it reduces pain by a lot and even increase sperm health by 66%. So today I tried one Amla. Whole, raw. You could also gr…
0.512538	Is it possible to get surgery done without a spermogram?	I know this may sound stupid, by for personal reasons I really would not like to masturbate in order to get the test done. I know it's really advisable for my health, but if possible, I would like to know if there are other alternatives (asked my surgeon this question and he didn't give me any answer apart from trying to convince me to get the test done anyways). I'm 19 years old, I have a grade …
0.512813	Varicocele is not due to reflux but probably venous overflow! Meaning surgery is not an effective treatment option.	Cremasteric vein dilatation (varicocele) is not due to reflux but probably venous overflow. Surgical strategies aimed at ligation of collateral veins are therefore inadequate and maybe even dysfunctional for treatment of Learn more about [varicocele natural treatment](http://www.varicocelehealing.com) without surgery &amp; [varicocele pain relief](http://www.varicocelehealing.com). SOURCE1: http:…
0.51386	"Bag of worms" disappear after varicocele surgery?	12 days have passed since my surgery and I still see a bulge on my left testicular, Â¿Is that expected?, Â¿If the bulge will disappear what's the expected timeframe?. By the way Â¿any tips regarding post surgery cares based on your experiences? Thanks in avance :) (English is not my native language as you can see, sorry about that).
0.514264	Small question	I think I have a grade 1 or 2 varicocele by self evaluation. It doesnâ€™t hurt and I really donâ€™t want to get surgery. Is it ok to live with and is there anyways to reduce it? Iâ€™m 16 and the only reason Iâ€™m here is because I felt my left side of my left testicle one day and it felt a little like worms.
0.515663	Testosterone Before and After Surgery	I recently had my first appointment to have my varicocele evaluated and was told that I had an obvious Grade 3 varicocele on the left side and atrophy of the left testicle. My urologist sent me for a check of my testosterone level and it came back at 167. This was taken around 3PM in the afternoon and I understand that my levels were likely lower because of that. However, I'm curious if anyone co…
0.515736	Honest opinion	Okay, so I had laparoscopic 6 months ago which failed. My left testicle has increased slightly, in size, however, there is still a bundle of veins on my testicle. I had an appointment with my uro and he said that he wants to wait another 6-12 months too see if my testicle continues to grow in size or if it starts to decrease again. And he will base the need for another procedure on those outcomes…
0.51575	Weight lifting with stage 1 varicocele	If i have any grammatical error please inform me in the comments (im still learning) (16 years old) I diagnosed this monday with stage 1 varicocele without the blood stuck or something like that (i am from another country so it is spelled different) and my doctor told me that it doesn't need surgery nor sperm diagnosis and just told me to lift lighter . The problem is that im very scared to lift …
0.519306	Advice?	Hi all â€“ Iâ€™ve had quite a journey with this condition, 18 months and counting. Initially began as subclinical left sided varicocele (tiny), the pain came and went for about a year but wasnâ€™t severe enough for me to consider getting anything done about it. Fast forward a year and itâ€™s now bilateral grade 1 on the right and high grade 2 on the left. I had a double embolization in January 20…
0.520062	Varicocelectomy	I had a sub inguinal microscopic Varicocelectomy about 11 days ago. I masturbated on day 9 of recovery. Itâ€™s now day 11 and Iâ€™m getting pain on the left side again (like before op but worse). Did I mess something up? Will this pain go away/ or does this mean the veins are filling back up?
0.520568	Sharing my strategy for solving varicocele issue. Any ideas ?	Hi guys, as I've recently completed my master studies, now I have more time for solving this problem. So I developed a strategy to perform accordingly, and decided to share it with you. I think, until the surgery is performed, it is important to rule out all other possible reasons for developing varicocele. The can be 2 types of causes. First Type, which are result of chronic problems can be rela…
0.521594	Iâ€™ve had varicocele on my left testicle since I was about 16, Iâ€™m 23 now. Itâ€™s getting pretty bad these days. Lots of pain &amp; swelling, pretty low sex drive, sack is heavy &amp; saggy,shitty sleep etc. Iâ€™m terrified to get surgery. I feel like something will go wrong and I wonâ€™t be able to orgasm again.	Thx for any advice
0.521855	No luck for curing Varicocele..	I just finally came to a conclusion thats its no hope for Varicocele. No freaking cure. All Surgery is no good, medicine is no good, exercise is just for part time relief and that can be for maybe 20mn. No doctors want to help but used you like a test project. My life is ruin., im sorry guys just in my feelings. I cant keep moving on like this on this page. Might lose my good job becouse i be in …
0.522074	Intense pain after ejaculation?	I've had grade 3 varicocele in my left testicle for about 10 years. (Just found out what it was, Dr. Appt scheduled) As for the question... For about 10 years I will randomly have very intense pain after ejaculation. It used to happen maybe 1/50 I got off. Now it occurs maybe 1/100. I notice it happen more when I have sex in positions where my legs are pressed together and my balls are trapped. U…
0.523049	My urologist just saw my semen test and he said its normal!? (Iâ€™m 18 and i have a grade 2 left varicocele) and he says he shouldâ€™nt do a surgery because itâ€™s not grade 3 or more.
0.526725	Urologist	Hi everybody, So today I went to the urologist because I still had pain on my left testicule where I had two embolizations, the second being done in 2017 if I remember well. I also have an testicular atrophy there. So, I went to the urologist to see if I still had the varicocele or if the pain comes from the atrophy. After touching my testicules and making me cough, he said that I donâ€™t have a …
0.527661	Should I worry?	18M here. For about a year or so I've been noticing a weird feeling on my left testicle, specifically in the scrotum. I can't really describe the feeling but I felt the need to "adjust" my balls. I never really thought much of it because the feeling wasn't frequent or discomforting. That was until a month ago when I started to feel a dull pain which has progressed and gotten worse over time. I st…
0.529295	Do you have similar symptoms?	I am just making this post for some advice really. Ever since I was about 16, I believe I have had a varicocele but I have been too shy to do anything about it. Now I am 28, I would like to get it sorted. When I was 16, I started to get this dragging and aching feeling in my left testicle. It was there for days but I just ignored it. It eventually went away but from that moment, the testicle was …
0.529557	Microsurgery today! Will keep you guys updated !ðŸ’ªðŸ¼âœ…	I have microsurgery for a left sided varicocele today! Iâ€™m going under the knife at 11 wish me luck everyone! Anything about recovery I should know about? Will I be in a lot of pain?
0.530792	The future of varicocele treatement? Laser to the scrotum.	[https://www.ejropen.com/article/S2352-0477(17)30024-2/fulltext](https://www.ejropen.com/article/S2352-0477(17)30024-2/fulltext) &amp;#x200B; "In our experience, EVLA of spermatic vein is a feasible and safe treatment in patients with Bahren type I varicocele. The key advantage of this technique is the adoption of a standardized protocol, which remains one of the main problems in gaining scientif…
0.53175	18/M 1 year old Varicocele	I'm 18 and I've had my varicocele for about a year now, I have occasional minor pain, and some pain if I touch it a lot. Any recommendations? I just went through my second back surgery and heading to college in a month, I don't really look forward to another surgery, and I just wonder if anyone has any other options?
0.532054	13 years after surgery	Hi, I had a varicocele surgery ( left testicle) 13 years ago back when I was a teenager.My left testicle has been more sensitive since then but about a month ago I started to have a more intense pain, I also noticed that my left gluteal muscle and my leg have been aching when that occurs. This happens usually after sex , I am a bit worried It may be something more serious. Has someone experienced…
0.532364	Try this!	Iâ€™ve been using horse chest nut 300mg from GNC 100 capsules for $16, second day in and feel way way better for pain / discomfort , hopefully within a month itâ€™ll be not even noticeable , try this guys ! I tried it after a bunch of good reviews on it , supposedly horse chest nut improvesvaricose veinsand improves even your semen , thank me later !
0.534206	Varicocele Surgery	Here is my story in an effort that it might help someone else. Background 29yo male, bilateral varicocele. Grade 3 left, Grade 2 right. Last year the varicocele starting bothering me anytime i would stand for 30-45 minutes the dragging would start, sometimes it would be bearable and other times it was way more than a discomfort. I have had the left varicocele from my teens, not sure when the righ…
0.534283	Can someone please answer me a few questions regarding varicocele in general and varicocele surgery	So I was diagnosed with varicocele grade 2 (left testicle) , doctor told me that I have three surgery options, embolization, laparoscopic surgery or classic open surgery (not microscopic), he also said that I should report to him what kind of surgery I prefer, and he will arrange operation in 6 - 12 months: If I choose embolization, he will not do the surgery but interventional radiologist. Now I…
0.534321	17 years old	I got mine operated today, what to expect during couple weeks or months
0.535218	If the pain becomes unbearable,	You always have an option to relieve the pain. Just lay down. It will stop the blood from pooling in the affected vein and ease the testes. Sometimes it's hard to think when you're in a lot of pain and you're full of anxiety. So just take a break for a few, lay down, maybe take a nap, and think about what your next course of action should be. The embolization method is your best bet if you ask me…
0.538024	Update post embolization and test levels	Guys I'm about 10 or 11 weeks post embolization for a grade 3 to 4 lhs varcocille in my spremmatic vain in my LHS groin just before the scrotum , I had coils and foam for my embolization, The procedure was pretty straight foward but unfortunately it has not improved my groin pain , testicle pain or back pain, I have seen my urologist for a check up this week and he took my test levels again and b…
0.538809	Should I get surgery?	Iâ€™m 18 and just graduated high school. Iâ€™ve had a varicocele since I was 13 or 14. I swear people say that you canâ€™t get one from nut trauma, but mine came up after getting hit hard in the nuts by a tennis ball thrown full force. I had constant pain in my nuts after that for about 3 weeks so I went to the doctor and they said itâ€™s a varicocele. Anyway, since then Iâ€™ve never had pain fro…
0.541209	varying in size	had a varicocele for about 5 years now (iâ€™m 18) and iâ€™ve noticed it varies in size throughout the day from being almost un noticeable to very large. is this normal? iâ€™m also worried that when i see a doctor it wonâ€™t be at its worst and they will brush me off and reject me for surgery even though itâ€™s quite severe and causes a lot of pain and other problems. any help would be greatly app…
0.542088	4 Months Post-Op Microsurgical Varicocelectomy	I had three grade 3 varicoceles on the left side. Had a microsurgical varicocelectomy to excise them approximately 4 months ago and hereâ€™s what I went through in a timeline of sorts... **Week 1 :** Ridiculous swelling in testicle and at incision site. Edema so bad the wound was seeping. Was using ice every hour, the oxy and advil every 4 hours. Pain was horrible and couldnâ€™t get comfortable. …
0.542129	Concerned about return.	I had a G3 Vericocele on my left side but had embolism done back in 2013. However recently Iâ€™ve been feeling a lack of sex drive and occasional dull pain. Has anyone else had experience with one possibly coming back so many years later?
0.542291	Numbness, Size of Incision, Time in OR?	Hello Everyone, This subreddit is an invaluable resource and I thank all moderators and participants. I just had my microsurgery on Wed, Nov 11th, so I will not give my full experience yet because there's been no substantial recovery time. My immediate concern is that my skin is completely numb from the incision down to my scrotum. I have never had surgery, and didn't know how "normal "this is. M…
0.543524	Extreme anxiety over varicocele	So im 17 and i've been diagnosed with left varicocele a "small" bilateral hydrocele and microlithiasis. It all started around june 29th when I got bitten by a leach and the pain started with a sharp pain at night on the 6th. Now the pain is on and off some days Its bad and some days I dont feel it all. It also seems like my left testicle is smaller. Currently kind of freaking out a bit. I wouldnt…
0.543993	Should I get surgery	Iâ€™m 19M and I have a large varicocele in the left side and a small occurrence in the right. My insurance is willing to cover some of the money but Iâ€™m wondering if itâ€™s worth it Advice?
0.544497	Nutcracker phenomenon found in 28% of men with varicocele in 3042 patient study	"Association Between Left Renal Vein Entrapment and Varicocele Recurrence: A Cohort Study in 3042 Patients" (2018) https://www.ncbi.nlm.nih.gov/pmc/articles/PMC6043482/ "The recurrence rates after varicocelectomy vary from 0.9% to 32.2%, especially for patients with the left renal vein entrapment (LRVE)." Conclusion: "Patients with LRVE account for 28.21% of all varicocele patients"
0.544594	Test levels	I've had a varicocele since I was like 16. As soon as I noticed it, I remember I'd also had sexual difficulties (ED). Got my test levels checked and they were extremely high (893ng/dl). You think maybe it's all in my head and that's what's causing ED?
0.545141	Is this varicocele??	Age - [21M] Height - 5'10" Weight - 72kg Yesterday i was self examining my testicle for their general health when i lifted my scrotum up i felp sharp pain near the right side of penis base where scrotum meets the body . I think i irritated a nerve or spermatic cord but i don't feel pain on my right testicle.The pain is itself kind of tingling sensation and it lasted for about 15 seconds.There is …
0.545575	Could this be why I had low T?	Had extremely low T as a young teen around 14-19. Started at 300 and kept going down over the years to 135. Got an mri of pituitary, ultrasound of testicles, tried fixing naturally blah blah. Doctor said tough luck you're just genetically fucked. Started trt and other things. But looking back at the ultrasound results I had bilateral varicocele at 16. Also now they are big in size and ache when I…
0.546337	General questions	24m, was diagnosed when I was 20 but I believe its been longer because i remember discomfort occurring before that like when I was 17. Initial uro visit when I was 20 told me surgery wasnt worth it. I am now regretting that decision. Have another appointment tomorrow 1) Is it possible to become permanently infertile? 2) I feel like my left testicle has atrophied, is this normal? 3) Im going to as…
0.546942	Pain in abdomen from what I think is stemming from enlarged veins.	If anyone has any questions or reassurance for me Iâ€™d be so grateful. UK, 14, male - So as soon as I started my run yesterday I instantly had this horrible pain come on that sort of subsided after about a minute, a day later and the discomfort remains. Have been diagnosed with enlarged veins in testicle, left side. (apparently not varicocele) I have some suspicion itâ€™s stemming from this but …
0.548254	Blue bruises on the base of penis 13 days after micro surgery which hurt while masturbating.. is this normal?	Age is 30 and it was sub-inguinal left varicocelectomy micro surgery
0.548763	This sub helped restore my faith in life	Just wanted to thank every single person in this sub for being them. Youâ€™re not alone. I wish I could meet every single person in here and just enjoy the moment we had together. We should be able to experience the same joy that anyone in this world should. We shouldnâ€™t have to feel like prisoners in our own bodies ashamed of what helps make us masculine... I too have suffered from a negligibl…
0.549991	I was diagnosed with bilateral varicocele, please tell me what should I do.	I'm 18 and I was diagnosed today with a grade 3 varicocele on my left testicle and grade 2 varicocele on my right one. The urologist told me that embolization won't solve my problem and that I need a surgery, he gave me some pain killers and told me that I should stop going to the gym because weight lifting will make things worse but I can practice other sports as running, basketball ... he told …
0.552262	Doctor recommends surgery. I am 18. Don't know what to do	Just got a message from my doctor telling me he recommends surgery based on my seminal analysis (low sperm count) and slight discomfort I reported. He said my sperm was in the normal range but low for my age. It is hard to think straight right now. I don't want surgery. I also want to leave myself open to having kids. I can live with the slight, occasional discomfort. I don't know about fertility…
0.553172	Going in for surgery tomorrow...	Background: I started having testicular pain approximately 7 years ago after a snowboarding crash where I tore my kidney and spleen. All of that has healed up fine, but random testicular pain would occur for about a 1-2 weeks each year. I've had ultrasounds throughout and never had any varicoceles or issues before. Never had any STDs or infections either. In 2010, I was given a cystoscopy to "str…
0.554214	My experience for anyone thinking about surgery.	So I'm a 17 year old dude from Slovakia. I was diagnosed with varicocele in my left testicle something over a month ago. Yesterday I had my surgery. I couldn't eat about 12 hours before going to the hospital. I came to the hospital. Checked in and got sent to a room. All the basic stuff when visiting a hospital. The surgery was done under a full anesthesia so I don't remember a thing. My doctor e…
0.554717	30y laparoscopic surgery January 12th 2021	Hey there everyone. I've had laparoscopic surgery yesterday but let me tell you my story from the beginning please. I was probably about 26 years old when I was first told by a doctor I'm having a case of varicocele. The doctor said as long as I'm not experiencing pain or having a hard time getting my significant other pregnant there's no need to do something about. At that time I did not have an…
0.555254	Varicocele again. [21y/o]	Here's my story: When I was back at highschool I first started lifting and going to the gym seriously. Within 2 months of weight training 6x a week I took some tome off for vacation break. Going back to my training i switched my split in the gym and went heavy volume for 4 days because I wanted to train everything in 4 days I would in 6. One of those days I went to the bathroom to pee after a aft…
0.557978	3 months after surgery !	So I had surgery of the varicocele three months ago grade 3 but the veins are exactly the same as before the surgery is that normal? how long it takes to disapper i am litle bit scared honestly because i dont wana go to surgery Again... i am 17years old btw and sry for bad english it's not my native language
0.559013	Seeing my 3rd urologist over varicocele discomfort and hopefully getting this fixed. Any input will help. Can anyone help me interpret my testosterone levels and whether or not they are normal?	First time poster on Reddit but this seems to be the place to ask questions since the â€œNatural Varicocle Treatment guyâ€ is no longer controlling this forum. So here is my story. I found a lump on the bottom of my left testice in my early twenties that the doctor said was "a normal vein" and to "simply ignore it." Fast forward ten years and the bottom part of my left testicle looks like a damn…
0.559556	Varicocele in left testicle but pain in right one?	Iâ€™m a 20 yr old male. Went to urologist and told me I had a varicocele, didnâ€™t say what grade but that it was big and that I should get surgery. I plan to later on as I have another appointment the 15th. But recently I noticed that Iâ€™m feeling discomfort in my right testicle but I felt around it and donâ€™t feel any swollen veins or any lumps or anything. Itâ€™s only in my left one. I still…
0.560051	NSFW- 22, Varicocele since 14. Is this serious?
0.562669	Microsurgical Varicocelectomy(1 year update)	Hello guys im 19 years old and 13 months ago i went through a surgery to remove a 3rd grade varicocele in my left scrotum. The varicocele veins are still there but there is no blood in them so its not a problem my ball sack is now looking like a super model (although i have grade 2 and hydrocele on my right side-its not that visible).To sum up real quick im very happy with the outcome-the surgery…
0.563783	15 yrs old, Grade 3 Varicocele, Low t, and depressed any suggestions on what I should do	Diagnosed with grade 3 varicocele 2 months ago and now I feel like shit. The doctor said it's inborn and I've never heard someone mention something like that I missed school for 2 weeks and I cant even get out of bed. School is hot as hell and it's bad for my testicles, which I think made it worse. Had a blood test to check T levels and it's below the normal range 154 ng/dL is that even normal fo…
0.566155	Varicoele	I have grade 3/4 varicoele on my left testicle and its been going on for a while. i did not care about it at first, but now its worse than ever and im worried about my right because the vains are starting to swell like my left. My testicles are small and soft btw im 15.
0.567593	2 years of decreasing pain.	Here's my multi-layer approach to decreasing varicocele pain. # Day to day **Centella asiatica** has a notable magnitude of effect in decreasing chronic venous insufficiency, there is more information at [examine.com](https://examine.com) [https://examine.com/supplements/centella-asiatica/research/#cardiovascular-health\_chronic-venous-insufficiency](https://examine.com/supplements/centella-asiat…
0.567732	So I think I have a hydrocele after varicocele surgery.	17 days after my surgery and my left testicle is hard and 2-3x the size of my right. My surgery was open type and the incision was inguinal but microscopic goggles were used (so maybe it was microscopic). Docs said it could be a reactive hydrocele and to just wait but this is driving me crazy with regret for getting the surgery. Even if I had the varicocele before at least my ball wasnâ€™t huge a…
0.568714	Varicocele exercise	Can lifting 3 kgs's of dumbbell (bicep curls) give varicocele?
0.569441	[M 18] Is this varicocele or just normal? What do you think?
0.569456	Veins after embolization	Had my embo for left side grade 3 on the 14th and the procedure went well the IR was very thorough. Around 8 hours after the procedure the veins reduced around 60% which is great. I notice now however that when I stand and and feel my scrotum that the veins are still there and seem to fill up when standing. Havenâ€™t seen much more improvement since the initial 60% decrease. Will the remaining ve…
0.571661	Got Diagnosed with Early Bilateral varicocele	I am 18 and two months ago (February) I felt pain in my testicles,I thought it was normal cause I'd done quite an exercise during the PT exam but the pain worsend during the night the next day I went to see an urologist he said everything was fine but I thought I should have an ultrasound so after having a Doppler test the impression was early Bilateral varicocele we went back to the doctor he sa…
0.5741	Surgery or Embo	I've been diagnosed with varicocele grade 1 ever since I was 15. 4 years later, it's still the same grade 1, but now it started to affect my sperm motility, and the pain also got worse to the point where I can't walk sometimes because I feel my tight pushing my left testicle. A year ago, my doctor said the results weren't that bad, and he recommended I wait a year than try the sperm test again a …
0.574361	Worsening Varicocele, What is the best course of action?	I am 22 years old and have recently experienced some side effects that I haven't had in the past regarding my varicocele. I have had a varicose veins in my scrotum for as long as I can remember, maybe even as early as 15 years old but it has never caused any major issues (ED, low test, etc.) with the exception of minor discomfort. With that being said, I am pretty confident it has been a Grade 3 …
0.575512	Quick question	I'm 17 years old athlete playing basketball proffesionally and I've been diagnosed with varicocele. My question is,once I'll have a surgery, after how many days/weeks can I get back to working out? Thanks in advance
0.575903	Question regarding pain	My testicles are very tender and painful when grabbed or touched. Any others experience this? Itâ€™s been like this since the onset of varicocele when I was 15, and Iâ€™m now 34. Iâ€™ve had an ultrasound done and I was told they didnâ€™t see anything (cancer), they just agreed and diagnosed me with Varicocele.
0.576415	Dull testicle pain, but only when sitting in my home office chair (which I have to do M-F, 8-5pm)	Like many, I'm WFH now. My office chair seems plenty comfortable in every other respect, but it's just killing my balls for some reason. :( [I posted about this a few weeks ago](https://www.reddit.com/r/varicocele/comments/fw3z1d/sitting_my_my_home_office_chair_all_day_is/), but wanted to post again for visibility today (hope that's ok, mods). I have a standing desk at work, so this wasn't an iss…
0.577703	Varicocelectomy	Hi all i was diagnosed last year with varicocele and hydrocele, i was about to get varicocelectomy but i chickened out and also my doctor went on a vacation. now he is back i would like to know your tips if i should get the surgery or not? i read a lot complications here. i wanna know if its worth? or will it worsen? also around 2018 i also had hydrocelectomy. im 29years old, pretty active lifest…
0.578253	Will my penis grow after embilisation?	I had a varicocele throughout my teenage years, and another one appeared on my right about a month ago. Im 16 now, first varicocele when i was about 13. My testicles are still quite small and my penis hasnt grown much, and i was wondering if my varicoceles went away, would they be better?
0.580151	I'm a 13 y/o, and I think I have had a varicocele for longer than 6 months. I told my parents and they booked an appointment around June 24th. I also am not sure if it could be multiple things or not. Will masturbating help or worsen the situation if I do have a varicocele? i	**Is there anything in the meantime I can do to sort of help keep it under control?** I should probably explain a little first. so a little while ago, I noticed there were some lumps located between my vas deferens and my epididymis, above my **left testicle (symptom #1)** but below my vas deferens. I thought it might have been something normal, but overtime I started to get worried. It was very …
0.580563	Venal Rein Compression (Nutcracker Syndrome)	Anyone here experience this condition? According to my urologist it affects 15% of men with varicocele but fails to investigate further. I'll be doing so through interventional radiology now. Curious if anyone has been tested for it and any considerations when getting treated?
0.582175	will it reoccur if i masturbate?	i had varicocelectomy on may 15 i masturbated 5 days later and i feel really anxious rn i have no pain and discomfort
0.583775	is a CT scan really necessary ?	basically I have decided to get my balls fixed and my gp wants me to get a ct scan done, this guy is trying not to give me treatment like the last one I talk with when I was 14. This [study](https://www.ajandrology.com/article.asp?issn=1008-682X;year=2016;volume=18;issue=2;spage=182;epage=185;aulast=Belay) evaluates the various techniques used for **Diagnosis of clinical and subclinical varicocel…
0.584568	Please let me know how did u guys approach your parents..	This is for those who are younger than 18 or something, I don't mind if anyone shares their story. So, Im pretty awkward to ask my parents. I have been planning to do this all week. I think the veins on my left testicle is enlarged. I don't know if it is a lot or something but it is pretty enough to tell the difference. Im thinking of an ultrasound. So guys please let me know how you put forth th…
0.585239	Still have bigger testicle 6 years after surgery	After I had the surgery 6 years ago, doctors said the testicle should come back to normal, even though it was twice the size. Days passed and we saw no improvement. Then they told me I will remain for the rest of my life with a bigger testicle. They told me to have it checked once a year until I turn 18. I did that and everything went fine, except for the fact that the varicocele came back and I …
0.586209	Do I have this?	Hello, Iâ€™m 17, black male So for awhile now, my left testicle kinda of just hurts randomly. Second I decided to feel it, and I donâ€™t know how to describe. My right testicle feels like a ball/oval but my left one sure as hell does NOT... it feels like itâ€™s smashed???? I told my mom and sheâ€™s gonna call the doctor but i gotta wait until Monday. Iâ€™m freaking out. What could this be??
0.586237	week 5 pain after surgery	I had a varicocelectomy on 11/20 on a stage 3 varicocele on my left testicle. About a week ago i had a pain in my lower left abdomen and then the pain transferred into my left testicle. The pain wasn't bad but it was noticeable. Everyday since I've been feeling a noticeable pain in my testicle randomly throughout the day. Also my left testicle had increased in size initially after the surgery but…
0.587271	Ache after bowel movement	Does anyone else find that the ache of a varicocele starts after a bowel movement in the morning? I have had a varicocele since 18 (now 40) and it hasn't bothered me much at all until a couple weeks ago. Now I have been having a problem everyday with it...nothing severe, but it's enough of an ache that I've become conscious of it. I don't think I have a hernia since I don't feel a bulge at all an…
0.587348	Finally told my parents (17)	I have had a varicocele grade 3 for the past 4 years at least. I was a bit embarrassed and reluctant to explain my situation. Yesterday I finally decided to tell them and get it checked out. They were quite supportive and got me an appointment for a GP today morning. He also diagnosed it as a Grade 3 varicocele on the left side and referred me to a surgery specialist. Will go either tomorrow or o…
0.587725	Anyone had embolization after a failed initial surgery?	Hi everyone I had a bilateral (both sides) open varicocelectomy procedure in 2019 for high grade varicocoeles on both sides. Unfortunately the procedure didn't work out very well and 2 years later I have had recurrence with pretty bad dragging pain all the time. I've spoken to my consultant and he thinks I should get a bilateral embolization. Been reading up about this and there's lots of talk ab…
0.588296	Anybody have experience/knowledge on the topic of of Denervation of the Spermatic Cord (for treatment of chronic testicle pain AKA chronic orchalgia)	This isn't the most relevant sub, but I'm trying to cast a wide net to get the most attention possible. Also some urology centers are performing vericocelectomy with denervation of spermatic cord for cases of painful vericocele (with reportedly higher rates of success in treating pain) but I don't see it being discussed much here. I do at least have some sort of vericocele(s) according to a surge…
0.589459	5 Days Post Surgery Fluid in Scrotum	Hi all, I'm writing this here as I'm struggling to hear back from my surgeon and starting to worry (too much reading into online articles I think) about a fluid buildup I'm having in my scrotum around five days following my laparoscopic varicocelectomy surgery. General summary is that I had the operation 5 days ago (27yo, 86kgs, 188cm) and I'm already up and walking around fine. Have had some iss…
0.589691	I have grade 3 varicocele, with 0 pain, and no idea about infertility as I'm 14. What should I do?	[deleted]
0.590651	Testicle problems	Iâ€™m 16 years old, and for the last two weeks, Iâ€™ve been feeling this achiness/swelling feeling in one or both of my testicles. It comes and goes, and for the last few days, Iâ€™ve barely been feeling any pain down there, so thatâ€™s good. But Iâ€™ve noticed for the last few days, the bottom and side of my left testicle have been feeling veiny to the touch. Iâ€™ve examined my sack, and cannot …
0.591798	Veins after Varicocele embolization	Hi all, Quick question, did anyones veins dissappear completey after a embo? If so how long? Also, does the veins look more prominent during a hot shower? Didnt think it should given the veins are blocked.... Mine havent been 12 days but they seem harder. My dr said it can take months to dissappear or even reduce.
0.592411	A few questions	Hey everyone So to preface, I'm 20 and have had a 3rd grade varicocele since I was 11 or so. I have never had it looked at by a professional but am going to sometime in the near future. I'm just wondering: \- I've had this thing for close to 10 years, is irreversible damage already done to the (left) teste? \- I've always ejaculated an extremely low volume of semen, hypospermic level, could the v…
0.593346	I have a theory that my varicocele has been caused by vein compression due to poor posture	I've noticed an o awhile ago that showed a study suggesting that vein compression can result in varicoceles, and it's known that something rare like nutcracker syndrome can cause it too. When I first got pain which resulted in a varicocele, ironically, it was when I was in a super exaggerated slacking position [When I sit like this, my varicocele enlargens with pain. When I have proper posture, I…
0.593424	Reverse varicocele embolization	Hello, I have come to this thread to ask for any insight or help regarding my varicocele embolization. I had the procedure performed on my left side November 14th 2019 for my varicocele. It took about 5 months for my veins to decrease in size (so I guess technically it worked) but for some reason I was left with a crippling back pain that I think is most likely due to my embolization. I also feel…
0.594595	Weird exercise that can help?	Recently I stumbled upon this old thread [https://raypeatforum.com/community/threads/varicocele-wow.22318/](https://raypeatforum.com/community/threads/varicocele-wow.22318/) , where someone is referring, that he was able to cure his varicocele by exercise, which is described there. What do you think about that? Has anyone tried it?
0.59744	Going to a second urologist at primary care doctor's recommendation and feeling a bit anxious on how to describe everything given a negative experience before. Describing my situation here in case any of you have insight.	I know it can be boring to read the full details of a someone's situation, but perhaps it's important if I'm seeking the best insight and advice. Key details about me: I'm 32 years old. Pretty skinny, never smoked, rarely drink. I don't go to the gym, but I live in a big city and walk a lot to get to places. I stay hydrated with water and a few cups of green tea each day, sometimes a coffee, and …
0.597944	All possible symptoms?	So about a month ago I noticed what felt like a lump behind my left testicle, I initially thought it was some kind of tumor but after looking into it more I suspected it was varicocele. I went for a normal physical, couldn't notice anything but it's not surprising because she was a normal physician. Go to a urologist, she says it seems normal, I thought I was crazy at that point because there was…
0.597975	Saggy balls	Hi both of my balls hang low for as long as I can remember. I am 24 and some of the guys in the locker room in high school made comments about my balls hanging low. Both testicles are normal size. I definitely donâ€™t have the bag of worms thing and the veins donâ€™t feel any thicker on either side. I never have pain except maybe occasionally after running I feel an ache in left testicle but more…
0.598513	Varicocele and Testi Appendix Torsion.	Hi, New to the group! Thought it would be beneficial to express any feelings and doubts of mine on here, perhaps it may help anyone else with similar thoughts/worries. I'm 19, from the UK, currently studying at university. For the past two or maybe three years I have had what I believe to be either a grade 2 or 3 Varicocele (classic bag of worms) on the left side of my scrotum, and to this day I …
0.600528	Right side varicocele 9 years after left side repair.	I had an ultrasound today because I found a lump on my testicals. I got the results from the radiologist but my doctor hasnâ€™t seen my results yet. They found calcification in my left testical. Also they found a varicocele in my right testical. I had a massive left side varicocele repaired when I was 20. I know right side varicocele are rare. Would my varicoceles be considered bilateral because …
0.60108	16M Just Need some Info and Clarification	Self Diagnosis, my varciocele on the left testicle is easily Stage 3 and easily visible My testicle size is normal on both testicles idk if I have low testosterone, but I dont have any symptoms of it On the internet it says 15% of men have this and its not a big deal, but on here it seems like it is Can it affect testosterone production if my balls are a good size, and can I go infertile if my sp…
0.601568	Failed varicocele surgery and icing	Hi, I have a grade 3 varicocele on my left side. I'm 34 years old and I have varicocele since I was a teenager, my sperm analysis is great (high in every aspect). &amp;#x200B; My left testicle is semi atrophied (16% smaller than the right side and soft). I had a microsurgery on my left side about 2 years ago but it seems like nothing has changed. &amp;#x200B; I hardly have any pain, however, I ha…
0.601627	Varicocele or not ? I have been fapping 3x/day since 14 now I am 21my balls are kinda hanging low are these veins or loose skin?
0.601636	Intense blue balls after microsurgery	I am on day 18 after left side microsurgery and on day 14-17 became very aroused with my wife doing some foreplay but did not ejaculate. Now I am having considerable pain in my right testicle that I am assuming could be coming from â€œblue ballsâ€ or tension in the epididymis. What Iâ€™m feeling actually feels quite a lot like epididymitis. My surgeon instructed no ejaculation for 4 weeks after …
0.601724	3 times failed surgery - now what?	I am a 21 year old male. When I was 14, I was diagnosed with a varicocele. I had one surgery back then, which failed, but I didnt care much about it after that. Recently I checked my testosterone, and it is around 300 ng/dl. Not ideal. Also, my testicular volume is around 10 ml on each side, also not ideal. I read online that varicoceles can harm the testosterone production. So I had surgery agai…
0.603277	Post Surgery Question	Had a bilateral microsurgery for a variocele on my left side. Not sure what grade it is as the urologist did not tell me. Had the surgery on Aug 15. I had a slight infection and was prescribed antibiotics about 4 days after. the urologist has completely disappeared and did not return my follow-up call; and I have not been able to get in contact with him. I'm still having swelling; enlarged veins …
0.603991	when can i wank again	so im 15 had stage 2 varicocele had micro surgery its gone, my nuts aren't saggy anymore and i dont have any pain and i can walk normally surgery was 4 days ago
0.604558	Scheduled for Surgery	I just got scheduled for bilateral varicocelectomy with my urologist for May 18th. So in a little over 2 months. Symptoms were testicle and abdominal pain, ed, low sex drive, my FSH was also way too high but my semen analysis came back good. But I didnâ€™t ask the urologist about whether the surgery or embolization is better. He kind of specializes in this surgery, he said itâ€™s one of the main …
0.606768	[SCIENCE REVIEW] DON'T CAUSE TESTICULAR HYPOTHERMIA.	SCIENCE REVIEW: As I keep saying, both excessive scrotal heating or cooling are unhealthy. You want to keep your testicles in an ideal temperature range. You want neither testicular hyperthermia nor hypothermia. So, treat your testicles with consciousness &amp; care, not with ice-bags. SOURCE: http://www.ncbi.nlm.nih.gov/pubmed/18217986 LEARN MORE: [Varicocele natural treatments](http://www.varic…
0.60686	Is varicocele an emergency?	Hi there (17y) i started to get a light and annoying pain 3 months ago and I'm speculating it's varicocele but i don't have any veins visible or any change in my testicles just the pain is getting a bit worse but still not so painful to make me super uncomfortable but i think about it all the time I live in a third world country and covid is getting worse everyday in here and i don't think embo i…
0.60697	just got diagnosed with bilateral varicocele	iâ€™m 15 and had noticed a lump for quite some time. just went to a doctor and he told me i had varicocele i will be going for an ultrasound scan in 6 months time would like to know if it will affect my life? cycling is one of my main hobbies so will i still be able to cylcle?
0.607783	I very much want my varicocele removed	I am 19 years old and I have had varicocele on the left side since i started puberty. Since i got diagnosed i have really hated having it. I have not had any pain until a year ago, but i really do not like the apperance of it and the thought of it reducing fertility. Also, it is worrying that it seems to have an impact on testosterone production. Overall, I think about it every freaking day and h…
0.608354	Advice?	Iâ€™m 16 and I think I have a varicocele by self evaluation. I didnâ€™t even notice it till one day I felt down there and it felt like worms. I really donâ€™t want surgery and I canâ€™t get it off my mind, what should I do?
0.608958	Sports after/before surgery	Sorry for my bad english Ä± am 19 years old Ä± have 3rd grade varicocele Ä± didnt do any surgeons because my tests were good(spermiogram etc) my local doc told me you cant go to gym you cant carry weight but Ä± am not sure some docs in web told me you Can do any spor you want but do control in every 6 month And Ä± am asking what sport s Ä± can do this effects me mentally can Ä± go to gym From now…
0.609505	Recommendation for surgens	Deciding between and embo and a microsurgery, rn I have someone to do an embo but they only want to do one side and I have G3 on both and I want them taken care of wondering if anyone knows an excellent surgeon in California I can use rn Iâ€™m going to UCLA was wondering if anyone knows a good surgen then Info (Im 25 y/o athlete) - 5,9 - 180 lbs - heavy muscle mass - never taken steroids but veri…
0.609548	Prostate Enlargement is Caused by Varicocele!?	Wow, new ground breaking research has found that varicocele causes prostate enlargement. Retrograde blood flow from the testes past the prostate glad causes over **130-fold increase** in testosterone in the veins near the prostate. And what is the mediator that prevents varicose vein formation? Vitamin K. Time to start supplementing! Source: http://www.ncbi.nlm.nih.gov/pubmed/?term=25613567 Med H…
0.61081	Scared to talk about Varicocele	Okay, so currently I am 16 years old. About 3-4 years ago, when I was 12 or 13, I started to notice my left testicle swelling. Over the years, Iâ€™ve determined that itâ€™s varicocele. Over these past years, Iâ€™ve become extremely worried and anxious. Iâ€™ve been wanting/needing to tell my parents, but Iâ€™ve struggling to find the courage. No matter what I do, Iâ€™m too scared to talk about it …
0.611134	Honest question for those who have had varicoselectomy	I had a varicocelectomy for my left testicle in 2011, it was a grade 3 varicocelle. The vines shrunk at the top, but at the testicle thereâ€™s still big veins. I went to a urologist twice and he said the veins never leave after a varicoceletomy but that I didnâ€™t have any. Do you guys experience the same thing?
0.613621	6 Months After Microsurgery	I had grade 3 varicocele on my left testicle and I did microsurgery 6 months ago , Lumps on the left testicle decreased only 15% or 20% maybe not much but pain in left testicle is gone , Is that normal that lumps are still visible as they look annoying ?
0.613995	Very torn on whether to choose microsurgery or embolization, since I've had inguinal hernia repair already. Grade 3 left-sided varicocele	Hi there, First I'd like to say this subreddit has been really helpful. I learned of my grade 3 left-sided varicocele about 3 weeks ago. Originally I was going to the doctor for a small pea-sized lump along the perineum underneath the skin, almost "behind" my scrotum. They did an ultrasound of it and found it to be supposedly non-serious "partially calcified lump". Shortly after that, being hyper…
0.615611	Microsurgery yesterday	Got a left side microsurgery yesterday, directly after surgery I could feel the difference in how it will feel before the swelling caught up and now my left ball side is massive lol. The most pain is in the incision which hurts pretty fuckin bad, and when I move I can feel the veins pull and get tight. Walking is hard because of the pain but Iâ€™m only 24 hours after surgery now. I was prescribed…
0.6164	Considering surgery, but wondering if TRT maybe an easier option?	M24 5'10, 150 Struggled with ED (Loss of natural, hard to hold) since I was about 21. Don't really respond much to meds. After several trips to the urologist, I am doing some pelvic floor therapy (which I think is part of the issue), but my Testosterone is always around 375-405 (despite working out/eating healthy) and I think that is the other half of my issue. I suffer with pretty severe fatigue…
0.616776	What about embolisation ?	For those who have had varicocele embolization, do you recommend it to me? G3, left sided, very painful, Male 18yo
0.617265	Should I talk to Doctor? Or just carry on?	Hey all! A few years ago I got an ultrasound on my varicoceles. And I was told I was fine, at the time. Idk if I should get it checked again. I want kids when im older and I also don't want any of my sperm or T levels to be low until I'm old and gray, or ever. I'm currently 22, and I get the ultrasound when I was 17ish. It's nothing crazy big. But I can notice it pretty clearly. It doesn't hurt a…
0.617468	What is the best type of surgery to fix a grade 3 left sided varicocele?	From collective experiences and different opinions, what does everyone think is the best type of surgery? In terms of success rate, sperm count, testosterone (possibly), erectile function, ect.. I am 19 and have had mine for 3 years. It wasn't until this year that I started to get pain and I haven't been getting morning wood at all. I'm otherwise very active and healthy. I saw a urologist yesterd…
0.617562	Help plz	Hello, I'm 13 and last month I had testicular torsion and an operation and it was saved. After, I recovered and felt no pain. But now I experience an enlargement of the veins in my left testicle and discomfort too, so I think it may be a varicocele, I also have slight pain in my right groin. Is the groin pain from my potential varicocele? Or is it something else? Please help
0.61786	Had surgery now what...	Hey all, I had surgery for a left varicocele about two years ago. I wish I never had the surgery. I sometimes have a pain under my closed incision (scar) and I feel as if it didn't do anything but make it worse. I went to the Children's Hospital of Philadelphia because I was under 18 when I first got diagnosed. I'm now 21 and looking to go see a different doctor because the one I used doesn't giv…
0.618714	Erection problems(33 years) but blood test results seem normal	I (33 years) have been having trouble with erections and low libido for a while now. I was diagnosed with a left varicocele when I was 17. It hasn't been too much of a bother except once or twice when I over exerted at the gym. But after finding out that varicoceles might affect testosterone levels, I got a few tests done. Testosterone - 364.22 ng/dL Normal range(Age 21-49) - 165-753 Free testost…
0.621046	How do I convince doctor for treatment?	Iâ€™m 18 and have a varicocele Iâ€™m sure Iâ€™ve had it for a few years, didnâ€™t have any symptoms or problems until a few months ago when I had pain and ever since then Iâ€™ve been getting pain more regularly so I would like to get it treated but if I went to the doctor and explained the situation would they refer me to get it treated or would they most likely palm me of because of my age and s…
0.621522	Is this varicocele? (top right) Ever since turning 18, iâ€™ve been more self conscious about everything being healthy â€œdown there.â€ just wanted to get some help/insight.
0.621999	Varicocelectomy vs. Embolization	Hi everyone, I recently found out that I'm debating on my treatment small bilateral varicoceles small bilateral hydroceles. Unfortunately it doesn't say what stage they are. If you are curious about my full story, read below. Here are my questions: 1) Should I get varicocelectomy or embolization? 2) My insurance won't cover the surgery for it's infertility reasons. Should I say I have pain in tha…
0.622284	Micro recovery	Im 19 days post surgery and recovery has been going good, lmk if anyone got any questions about recovery.
0.62289	Embo Next Week	So I had previously posted on here asking about all symptoms of varicocele because I believe that mine just makes me miserable aside from the pain and extreme discomfort. But by now I have an Embolization scheduled next week (in the US btw) and I was just curious. The radiologist doing the procedure had told me that he goes in through the neck and that he'll use coils and the foam, I believe it w…
0.624483	Is there a correlation between supplements and varicocele?	I am a 19 year old gym enthusiast I love to workout. I was always healthy and into sports. Everything with my testicles were completely normal my tests were normal until a year ago, I started taking supplements like whey protein isolate and l-citrulline for my workout requirements. after a few months of regular supplementation and intense workouts I was in the best shape I ever was. And my sex dr…
0.625372	(M/18) Embolization will be next monday! Your experiences?	Will get embolization for my grade 3 varicocele next week. Mainly doing it that my fertility stays good and that I wonâ€˜t have any libido/ED problems anymore that I experienced ever since my Varicocele. To those who already did the procedure, did it help you with erections (morning wood etc.) and Libido in general and when can I expect changes? (BTW I live in Germany and have a very experienced …
0.625986	Is it ok to post a picture here?	I believe I had a large varicocele, discovered when I was about 12. I went through my teens and early twenties suffering from body dysmorphia because of it. I had extreme anxiety and low sex drive and weak erections All of which I put down to anxiety about the testicle. Age 25 I developed testicular cancer (and testicle) and it was removed. Diagnosed low T age 30 and miraculously a lot of my symp…
0.627697	One more question	Iâ€™m 16, I think I have a varicocele by self evaluation but it doesnâ€™t bother me or hurt, it just feels like worms and almost goes away completely when my balls get cold. Should I go get it checked out? I feel like it isnâ€™t a big deal but I need advice?
0.628893	Bilateral vericocles(my Dick shrank !? ALOT?)	I know itâ€™s technically impossible for your Dick to shrink but my undoubtedly has both hard and soft, Iâ€™ve had bilateral vericocles for over 1.5 years now and been having a lot of negative effects (very low libido, fatigue, low -T*290-400*, Ed, testicular shrinkage, pain in balls, no morning wood and hair loss) all started when vericocles did. Iâ€™m 5,9 175 lbs, with a very muscular frame and…
0.630505	Question	So i got a varicocele on my left testicle (i can feel it) i can feel it from the left side of the testicle, a little on the right and a little on the back (behind) is this normal? also how do people tell whether or not itâ€™s varicocele or some growth? iâ€™m 19 sorry guys just a bit confused/worried
0.6306	Varicocele flare at the worst time ever. I have questions	Iâ€™ve had varicocele for a long time and it rarely ever bothers me, until lately that is. So Iâ€™m 19 and Iâ€™ve been talking to this girl. We plan on having sex soon. Itâ€™s my first girlfriend in a long time and I canâ€™t stop thinking about her, I havenâ€™t had much of an appetite and sometimes I stay up thinking about her. All of a sudden though my varicocele is starting to ache and Iâ€™m no…
0.631379	Is Varicocele linked to cancer?	Hi I'm 28 and I had a varicocele surgery 14 years ago. I had a inguinal surgery back then and after the procedure left nut was never the same, It has been always sensitive at touch and also left me weird sharp pain in the epididymis when applying pressure but " I learned " to live with the discomfort since then. About a week ago I started feeling pain in the left groin , left leg and In the lower…
0.631854	Help?	Ok so Iâ€™m writing this because I donâ€™t understand whatâ€™s going on... maybe someone went trough something like this and can explain. I had an appendectomy on dec/2018 and in 2019 on June I started having symptoms of right sided varicocele... after that I got it diagnosed but never treated and by now dec/2020 my symptoms have worsen a lot, the right side of my groin hurts and my right leg on …
0.633507	morfology from 40% to &lt;1% after embo	I had embolization 14 months ago My sperm count was 6m tot morfology 40% Now i had 39m tot count &lt;1 morfology what is goin on is it because of varicocele or something else
0.63638	Urologist recommendations on East Coast. (Philadelphia area)	I have been going to too many urologists with no luck. Im 18, does anyone know of a doctor who is trained and well read on read on varicoceles? And can actually help. Because it does not seem like any of my urologists have looked into varicoceles in the past 10 years! But anyways, anyone who has a recommendation of a great urologist in the US relatively close but idrc ill make the flight please l…
0.638827	Hard to pinpoint pain after ejaculation	Hi guys Been diagnosed almost a year ago now. Have had this issues for 10 years more or less. I only notice this condition after ejaculations and it's mainly when standing, walking or anything that is not sedentary/laying down. The pain can last a couple of hours if I relax and get worse if I do anything of the above, it usually is gone by the next day. Also if I have more than one ejaculation a …
0.638875	Marine with a varicocele	Hello and good day to all oorah! I'm a PVT in the Marine corps and in 0811 artillery school and I have documented scrotum varicoceles and epiditimitus on my left testicle and might have something like that on my right side. Personally I think I might have testicular cancer forming because my back pain and other symptoms are an arising issue. Artillery is a heavy lifting issue and being a Marine c…
0.639006	Varicocele Misdiagnosed Or Cured???	I went to ER on 12/22 due to right side testicle pain and swelling of veins/tubes on that side. Doctor did ultrasound on testicles and a manual exam and diagnosed me with a varicocele. Went back to ER on 12/25, with horrible digestive pain (have had diarrhea most of December separate problem) doctors don't see relation to testicle issue. Did CT scan and Ultrasound in abdomen. Found no issues. Tes…
0.639269	Discomfort in Lower Intestine/Bladder Area?	Hello, About 2 months ago I felt a bit of pain in my testicles and had a handful of other symptoms that were consistent with a vericocele. One of the biggest was a feeling like a need to urinate, when in fact I dont actually need to. I had a very "full" feeling. The symptoms got progressively worse throughout the day. I also felt a mild soreness on my lymph nodes around my groin, but they were no…
0.639353	Varicocele	As a 16 year old should I just go ahead and get surgery or should I just live with it? Iâ€™m looking to have kids in the future, and I also have a job that requires a lot of pushing and lifting heavy objects and I read that can make it worse
0.639486	Feeling depressed about the condition	I'm 19 y.o , I've recently been diagnosed with varicocele and it's had a really dramatic effect on my mental health. I'd like to ask you guys a few questions: 1.Am i doomed to have issues about my sex life later on? 2.Does this thing cause low T only in some cases? 3.Is physical exercise going to worsen the condition? I'm feeling left out, different , less of a man... I dont want to lose my attra…
0.639843	Hot showers	Do you find really hit showers affect your varicoceles? How so? I take really hot showers and think it may be contributing to my varicocele, I am having a reoccurrence 16 years after embolization.
0.641017	My varicocele dramas	I thought it might be helpful to share my varicocele experience. Everyone's journey is different. At the time I didn't know much better and placed trust with the surgeon. In 2010, I was experiencing left-sided groin and testicular pain. My pain often increased on warm days and during masturbation. I went to see my Doctor and after an ultrasound, I was diagnosed with a Grade 3 Varicocele. Which I …
0.642675	Bilateral varicocele, Dr. wants to operate only one side.	So I finally decided to go ahead with surgery. Even though my sperm is fine, pain is low and testosterone is ok, I still want to avoid future problems. Plus I sometimes notice the balls feeling softer than usual. Anyways, I've seen the doctor and he will go with microsurgery. I trust him completely. But i it find a bit strange that he only wants to operate on one side. I have grade 3 left side an…
0.64287	Correlation between a varicocele and a bicuspid aortic valve stenosis	Thanks for let me join the group I have had a varicocele since I was a teenager I am 40 now and have had symptoms since I was about 30 just recently I went to the doctors to get a check up because I was having some chest pain irregular heartbeats sometimes .and fatigued all the time .Did a EKG some blood work and checked my testosterone. EKG come back irregular bloodwork looked good other than te…
0.642995	Had surgery 8 ago, varicocele is back. Should i try embolization	I had varicocele grade 2 when i was 19 . Didnâ€™t have libido or ed problems. It was a success although veins havenâ€™t disappeared completely but they went smaller over time and I havenâ€™t felt discomfort afterwards. In recent years because of my job i sit long hours and have less physical activity. Started to realize veins are getting bigger and causing discomfort (no pain) . Had it check by u…
0.642997	Got Bi-Lateral Microscopic Varicocelectomy Wanted to Share	Feel free to ask any questions! Got the procedure done last Tuesday. About 20 years ago I had my first iteration of discomfort on my left side and did an SA where everything came back normal. Pain went away and I can't remember if I was given anything to take at that time. No instances of pain over the last 20 years. Fast forward to beginning of this year and I woke up in the middle of the night …
0.643163	Does this sound right? Please help. Quick read	Iâ€™m 20 &amp; have had a varicocele on my left testicle since about 9 years old. Iâ€™m pretty sure that the V stopped my testicle from developing, my left testicle is about 1/3 of the volume of the right. For afew years during puberty I was horny &amp; feeling the affects from testosterone, but Iâ€™m not starting to worry that Iâ€™m only getting the testosterone from my right testicle. I have se…
0.644302	Swelling 13 days after bi-lateral varicocelectomy	I have massive sudden scrotal swelling 12-13 days after my varicocelectomy. Top notch experienced surgeon. Shaft of penis swollen, too. Has this happened to anyone else? No pain whatsoever. Have done nothing stupid to cause any issues (weight lifting or exercise etc). Seems to be happen late afternoon early evening. Any help/ experience would be appreciated. A little concerned.
0.644714	Did my nuts shrink?!! (two ultrasounds)	Iâ€™ve gotten 2 ultrasounds 2.5 months apart from 2 different technicians and I have a few questions. You can see my ultrasounds in PDF form or Just scroll down. [1st ultrasound](https://www.dropbox.com/s/k59b08bg8jiosfe/ultrasound1.pdf?dl=0) [2nd ultrasound](https://www.dropbox.com/s/579scinxxn3mjtw/ultrasound2.pdf?dl=0) 1. How accurate are these ultrasound? Are some technicians better than othe…
0.644849	2 weeks after embo update	Itâ€™s now been 16 days after my embo. Here are my results so far. Iâ€™ll start by saying I had a grade II varicocele for just over 20 years through trauma. I had near constant pain with it over the past 12 months, decreased libido and painful ejaculation. I had my procedure under local with no other painkiller and opted for no sedation. It did feel a little uncomfortable, but worth it. Pain Pain…
0.645959	Newly diagnosed with varicocele, I am young and considering micro-surgery	Hello varicocele Reddit. I have recently been diagnosed with varicocele. I began to have pain in my left testicle after a night out drinking with friends. I eventually went to the ER for the pain and I was treated for infection and STDs though I was sure that wasnâ€™t the case. This was about 6 months ago. I was diagnosed with varicocele and hydrocele after that, and was told the pain was from th…
0.646914	do I have a variocele?	Im certain there has been a lot of posts like this, but I am kinda concerned for my future.. About 2 years ago when I was 13 I started getting occasional sharp pain on my left testicle. I also realized the testicle was "tender",and one was higher than another, so I decided to tell my parents and we booked a trip to the hospital. The er doctor told me there was no signs of torsion, and a ultrasoun…
0.651443	I saw my urologist today...	Hi im new here (22M), last month I had a ultrasound on my left testicle and confirmed that I did have a varicocele. Fast foward to today, I saw a urologist for the first time and was kind've disappointed in my options I guess. The aching comes in phases but theres always a "dragging sensation" on the left side which is extremely bothersome. He brought up surgery and basically was encouraging me n…
0.651764	Mild Reflux (blood flow) after microsurgery + embolization - incoming varicocele recurrence?	Hey all, First time poster, long time sufferer of varicocele wrath I'm in my late 20s and had varicoceles on the left (grade 4) and right (grade 3). \- In February 2021 I started getting pain in my testicles; pretty debilitating at times. My sole reason of getting them fixed was pain upon most regular activities \- In September 2021, I had a bilateral varicocelectomy by subinguinal microsurgery. …
0.652499	varicocele with normal sperm analysis , can it be worse?	Hi, my husband has a 3rd left varicocele, we have fertility problems, but his sperm analysis is ok, 50 mil/ml/ 6 milliliters total motile 50% progressive motile 30% slow motile 15% discynetix 5% dna Frag 16% have you experience of sperm analysis get worse after scleroembolization? thank you!
0.653484	Need help interpreting ultrasound results. 16 y/o.
0.653488	Varicocele Embolization fail ?	Hello everyone. I had/have a varicocele since about 17/18 years old. Iâ€™m 25 now. During these past years I got periods of several months where my left testicle was hurting (even more during and after masturbation/sex) + since 2 years Iâ€™ve been experiencing flank/groin pain. I went several time to the urologists and told me that I indeed have a varicocele on the left testicle (and a small one …
0.653746	Embolisation outcomes 3 months on	Hey, I thought that Iâ€™d share my experiences following varicocele embolisation. Itâ€™s more than three months post procedure. I had bilateral varicocele, really sizeable on the right actually with a noticeably smaller testicle. Left side had a more minor varicocele. Right side was painful, a lot of time. Iâ€™m in my late 30s. My testosterone was normal, lower end of normal range. The procedure-…
0.656612	My Varicocele Embolisation+ laparoscopic varicocelectomy story !	What you will find here is purely based on my PERSONAL EXPERIENCE. I just created this post in order to help other sharing valuable information to this community. I hope you can appreciate that. More than a year ago I have been diagnosed for a testicular varicocele on the left side, which has been treated with an embolisation ( using some metal coils) in May 2019. After the procedure I started ac…
0.65662	I've had varicocele since I was 13/14 and recently turned 19, still having it. Is it too late now?	I know. I am stupid. I didn't pay too much attention to it. I fear that I will have low testosterone and sterility, which would f*cked up my life even more than it is now.
0.658194	4 years after the varicocele surgery the bag of veins still hasn't gone	It was a surgery on both sides, plus they removed a lumb or bump or something like that during the surgery. The doctor told me the veins would retreat in a couple of months. Well, it's been 4 years. I really should go see him. And that's not all, after the surgery my right testicle pretty much disappeared. It's a bit smaller than a nut. My self esteem and confidence are fucked. I have no intimacy…
0.658967	Varicocele struggle is real	Hey to anyone reading this I have to express some frustration about the ambiguity of how to deal with a varicocele and why I have this Lil defect in the first place. I have had one since maybe 16 or earlier and I did go to a doctor who said leave it. should operate on it when or if it gives me more trouble, and it really has given me a lot of trouble, I'm 24 now and it has really had a negative i…
0.659508	Can varicocele cause mental health problems?	Hello! Just got my bloodtest analysis and I wanted to ask that these values can cause mental health problems? Because Im mildly depressed, have no energy, social anxiety, dont like to leave the house and still dont feel good inside etc. (In the reallity I have a good life) 24/M ; 6'4 ft (195cm) ; 240 pound (110kg) Total T: 572 ng/dL Free T: 1.538 ng/dL LH (Luteinizing hormone): 5.42 mUI/mL FSH (F…
0.661163	Best decision of my life...	I have had a varicocele (grade 3) ever since I can remember. Had it for so long that the "dull/drag" feeling we all know became part of my daily life. It was MY normal day to day. A week ago from yesterday, I got an embolization. Coils and sclerosis agent (coil sandwich method). Although it is still taking time for the veins to disappear (which is normal, even called my IR after the procedure to …
0.662002	Embolization done	Had my embolization done privately on Monday 11th on the UK. The whole procedure was fine, over with quicker than I expected. Just curious to the boys who have had it done, I'm having a sharp pain in my lower left abdomen when I stand up now and again, it's not massive, just a sharp twinge. Is that normal?
0.663443	Really psyching myself out recently.	Saw a doctor about my variocele (Iâ€™d say around a grade 2.5ish), who referred me to an ultrasound tech upon my insistence. Results just came back today and she left a voicemail which, among other things, said that the results were â€œconcerningâ€ and that sheâ€™d refer me to a urologist. Iâ€™ve had it for as long as I can remember (Iâ€™m 19), and Iâ€™m worrying myself sick over it. The usual t…
0.666623	Iâ€™m so confused	Iâ€™ve had relatively pronounced varicoceles since I was like 14, (20 now). I have never experienced any pain due to the varicocele despite it being a relatively high grade. I assume itâ€™s not effecting my test levels because Iâ€™m an avid weightlifter and have seen phenomenal progress in the gym (Ex. 150kg bench). Is it worth it to get it fixed for purely cosmetic reasons considering it causes …
0.668116	Flights post embo	Just had varicocele embolization done on Saturday, grade 3. I have a flight June 12th. Would it be safe for me to take a flight that early? About 5 weeks post op. If anyone has any info on flights post embo please lmk.
0.668355	Varicocele	Found out that I had a varicocele last year in November and it feels like grown since.Back then the doc wasn't much concerned about it.Told me not to worry until pain starts.My questions are : Is my life practically over? I've heard lots of negative stories on internet about how embolisation doesn't work and there's no cure for it and all that. Can i even stop it growing? What if it starts aching…
0.668564	Is this considered a big drop in TT from varicocele?	Hey again, last question I have for you guys. I was diagnosed with a medium varicocele of up to 5.8mm. It started hurting about a month ago which Is why I got it checked. I have done a testosterone check yesterday and these are the results: 2 years ago: 8.5 or 244. 2.5 months ago I did a routine total test check: 18.8 or 541. Yesterday results: 10.9 or 314. It seems like a drop of 7.9 or 227 in 2…
0.669614	Hello, so I have a grade 3 varicocele and have some constipation a lot of the time. I look healthy and have muscle but I still have some pain from this condition. Any Tips or links to anything will help me out. I am 18.
0.671693	I have few questions about Varicocele.	I am 19 and I felt mild pain in left testis at the night of 12th August. I tried to bear it and wait until it had completely gone away. The pain did shrink down and now it was just a discomfort in left testicle. After a week has passed I decided to tell my parents and meet a urologist although it was pretty embarrassing. Upon another most embarrassing moment in my life which was physical inspecti…
0.671759	Would appreciate some help interpreting ultrasound results (31M)	History: 31 y/o male. April 2021 went in for Left-sided scrotal pain and he felt a lump. Unilateral undescended testicle, corrected around age 5. We've been trying to conceive for a little over a year at that point so we figured we'd start with blood work/semen analysis. He got an appointment for an ultrasound, referral to a Urologist. Got the ultrasound in April 2021, He went to the urologist wh…
0.671951	Is an enlarged purple vein a symptom?	I was diagnosed with varicocele in my left side when I was 13 after I noticed the main symptoms (bag of wormsâ€ feeling, dull pain that would come and go), but Iâ€™m worried about whether having visibly enlarged purple vein on my left side is common/a symptom of varicocele. Iâ€™ve also been feeling that same dull pain today. The vein is noticeable so I feel self conscious about it and like I hav…
0.675162	Pain, digestive issues and IBS years after varicocele surgery anyone?	Hi all, I am glad to find this community exists. I had VC surgery in 2013. I had a difficult recovery which lasted around one year in which I would have swollen testicles, discomfort in the groin and testicle area. I was treated by the specialist who recommended me to go for the surgery. However he insisted the surgery was successful. At that time, I already had IBS with mild symptoms. Starting f…
0.678048	comfortable laying positions	i just had surgery today for a vericocele @ like 12 pm, the pain is actually more annoying than anything &amp; iâ€™m just struggling to find a good position to lay/sleep in. if anyone has any advice on that or even other recovery tips it would be greatly appreciated!
0.678182	Is it possible to feel it but not able to see it?	I can feel a soft thick tube in the left testicle, I canâ€™t see it though and when I lay down it doesnâ€™t seem to feel as thick if that makes any sense. Can this still be a varicocele but a low grade? Iâ€™m 18 and only found this out a few weeks ago.
0.678566	Laparoscopic surgery vs embolization?	About a 5 days ago I started having a dull ache in my left testie and I immediately went to a urologist, who diagnosed varicocele. However, he just prescribed me anti-inflammatory meds and suggested to come back if the pain remains. Since the pain is still present I'm starting to think that I'll need a surgery. I live in a small country and can't find an option for a microsurgery. From extensive …
0.679375	Erectile dysfunction and varicocele	Hello all. Im currently 22 years old and have been suffering from level 3 varicocele since i was around 13. I have also had problems with ed almost all my life that have gotten worse lately. After seeing my test levels is in The normal range of about 300 something I was wondering if anyone has experienced ed with varicocele and hopefully an improvement with it after surgery.
0.680005	Need help	(18M)Ok so, I had embolization done on my left testicle about 4 months ago. I still have the pain and the big veins, can't sit down for more than 1 hour at a time because i get a lot of pain. Everytime I masturbate I need to wait 1 day before sitting down again because of the pain. The right testicle is kinda the same just with smaller veins (still bigger than normal probably) and a bit more pain…
0.680088	Can varicocele cause pain in legs and knee	I never felt like this pain before, only pain on right Testicle and right leg and knee and lower back on right side , wtf is going on i feel sometimes that i can not move my legs . Is this because sitting long time , because last 4 months I didnâ€™t do sports due covid 19 , i dont know where to go . The doctor only gave me pain killers, and i will book on wed for embolaization
0.68011	My Embolization Experience	Hey friends I decided to have an embolization to treat my varicocele symptoms. Today it has been three days since my treatment. Leading up to my decision I was terrified, and I had a ton of questions, so I just wanted to share my experience and make myself available to answer any questions I can for anyone who is feeling the way I was. I first noticed a bump on my scrotum maybe a year ago or so, …
0.680829	Post Embolization - 2 Week Update	Hey guys, thought I'd share my experience post-embolization. It's been about 2.5 weeks since my procedure. My main reason for getting the procedure was discomfort (hanging and a dull ache sometimes) and cosmetic - I really didn't like looking at it or seeing the saggy bag of worms. At the 2 week mark, I can say it was worth it. Sometimes I still have a bit of pooling, sagging, but no where near a…
0.680886	It's surely a varicocele	Have something like swollen veins on the upper part of my left scrotum, it is totally painless but it worsen when I stand up but almost invisible when I lie down. Am 18 but it started like 3 yrs ago but didn't take it seriously, I was naive but am really getting scare right now don't want to be infertile. I'm also having a difficult time telling my father
0.682052	varicocele complicated by conflicting lab results	3 years back , I was diagnosed with left sided grade 3 varicocele confirmed by normal ultrasound. I used to do weight lifting (moderate 40Kg) with jock strap then. I left it after the diagnosis. the left ball is the smaller one , hangs lower and some veins could be seen back then. No smoking or alcohol usage. Now pain has started in lower bottom left side of the scrotum. it is dull pain and feels…
0.683284	Varicocele and Fertility	Hey everyone. (27y/o) Recently just joined this sub but have been a lurker for quite some time. Tbh Iâ€™m feeling a little frustrated right now. Today I was diagnosed with a â€œslightâ€ varicocele. I had an ultrasound done. My doctor didnâ€™t specify the grade but just said it was very slight and that he was going to refer me to a urologist. This has actually been a process since May of this yea…
0.684165	Painless varicocele brushed off for surgery?	I'm just looking for some advice bois. I'm 20 years old and from the UK and I've known I had a varicocele since i was about 14. For the past year or so however, my libido and general mood have been wayyyy lower than normal, and I've very rarely had morning wood. My relationships and sex life have really taken a dive. I think it's linked to my varicocele, so went to my GP who referred me for an ul…
0.684444	Best supportive underwear for varicocele"	Howdy. I have varicocele and my doctor recommended I get more supportive underwear. I currently wear uniqlo briefs but they aren't tight/supportive enough. This company SAXX seems to be good: [https://www.saxxunderwear.com/products/sxpp2v\_bbb](https://www.saxxunderwear.com/products/sxpp2v_bbb) Saw these on another thread here: [https://www.amazon.com/David-Archy-Underwear-Separate-Black-Fashion/…
0.687087	2 failed microsurgeries	I had a microsurgery in 2018 to fix my bilateral varicocele (grade 3 left side, subclinical right side). It failed and I was having a constant dull ache (burning sensation while sitting). Ok, I went to my urologist and we had now, in July 2020, a second microsurgery. It is much smaller now and I don't have the pain anymore; no more burning sensation. However, it's been 2 months now after this sec…
0.687664	Everyone read the study linked below and comment your height and weight I am very curious.	[https://pubmed.ncbi.nlm.nih.gov/31475746/](https://pubmed.ncbi.nlm.nih.gov/31475746/) &amp;#x200B; I am 6'2 and weigh 157 pounds. Please comment honestly.
0.689469	Confused about varicocele diagnosis and need advice.	Hey guysâ€”need some advice/opinions/expertise. Since I was about 15, Iâ€™ve had a hard cluster of dark grape like bumps next to my left testicle, but not actually in my scrotum. I am 37 now, and have always been incredibly self conscious about it with sexual partners. They only hurt when Iâ€™m actually erect, increase in size and get hard. Because of the color being dark, and the increased size …
0.691536	Need some help	Iâ€™m 16 and been having a problem with my right testicle it started on December 20 (I think) I was hard and I push it down in my pants and started to feel pain in right testicle I went to the bathroom to check and it was swollen and very sensitive so I decided to take a shower and start to feel around but I didnâ€™t know what to look for so I got out and went to go lay down and when I did the pa…
0.691797	EMBOLIZATION âœ…	First off thanks to everyone for giving me advice and tips about going in for an embo I was very nervous and today was a big day for me because I did it!! If your nervous like me DONT WORRY it was a piece of cake felt nothing maybe a lil poke here in there in my insides but it was just a weird feeling nothing more! Finished in about 1 hour I checked out 3 hours later after that! IR used about 15 …
0.691865	The future of varicocele treatment	Ok, this is a heads up for anyone considering varicocele treatment. The 2 most popular methods are microsurgery and embolization. Both are about the same in terms of improving semen, perhaps with a slight advantage in embolization. So what to choose? Well, most fertility literature says microsurgery is the gold standard, with embolization being used if microsurgery fails. However there is a major…
0.692882	Varicocele at 16, low T levels?	A bit of background. Iâ€™m 16 and have had a lot of pain in both of my testicles. Went up to my urologist to get that checked out and found that I have varicocele in both of my testicles. (One more severe than the other). Gave my a pain killer and told me because of the seriousness of the varicocele, surgery is the best option. With the pandemic, he told us to wait at least to months, so the risk…
0.693163	The PERFECT underwear for those with varicocele.	https://www.amazon.com/David-Archy-Underwear-Separate-Black-Fashion/dp/B07CB4NLX8/ref=mp_s_a_1_4?dchild=1&amp;keywords=david+archy+seperate+pouch&amp;qid=1581465370&amp;sr=8-4 I just had microsurgery and wanted to share something thatâ€™s helped me tremendously the past couple years. This separate pouch underwear made my life much easier. It provides optimal support without squeezing. And keeps t…
0.693798	Post microsurgical questions	Hey everyone, Had a microsurgical op last Thursday (18/02). Uro said to remove the bandages today and take a shower. I noticed that the incision site is kind of swollen and I see spots (kind of big ones) that seem bruised (blackened skin). I just wanted to ask, is this normal? Should I expect this to go away? I have an appointment with my Uro next Wed but wanted to make sure this is nothing worth…
0.69453	Please do help	I'm about get my surgery done in coming months...also my doctor(uro)recommended microsurgery I'm 19 It's been 5 days since i came to know and haven't masturbated in 2 weeks ...sometimes i do have the urge to but i get anxious if damage my varicoele...
0.694948	Varicocele Surgery Tomorrow - Should I cancel?	Hi all, Didn't know there was an r/ for this otherwise I would have joined long ago. I'm a 24m whos been putting off the surgery for... A very long time. The first time my doctor agreed the bag of worms was not normal was probably 2019. I have a rather moderate to severe case where the veins are clearly visible from the outside and extreme sensitivity (eg. If I move too fast when cleaning myself …
0.696049	19M varicocele since I can remember	I have no idea of my grade but itâ€™s visible so probably 3 or 4. I spoke to my mother (a nurse) once and had it checked out but sheâ€™s always reluctant to get me help. Mexicanâ€™s seem to believe nothing needs treatment. Doctor brushed it off, he saw and regarded it but it went undiagnosed on my records I believe. Finally built the courage to speak about it again, although my mother got upset w…
0.696285	Can I live in Florida with varicocele?	Iâ€™m 19 and have a fairly minor varicocele. Some days I feel completely normal while other days itâ€™s sore and aching. Iâ€™ve been having a lot of anxiety about the future and living in Florida in a couple of years (Iâ€™m moving to Florida in 2023). Will the heat make it severely worse or will I be ok? I live in NC already and went through the summer without too many problems. What do you guys …
0.697002	Urologist told me, â€œwe rely on metadataâ€ and â€œitâ€™s not in the guidelinesâ€ to get any sort of procedure for my varicocele.	16M. Ultrasound diagnosed me with a grade 3. Urologist instead diagnosed my pain on that side to some sort of pelvic floor tension (apparently a lot of muscles down there and they can squeeze nerves), and referred me for physical therapy. He claims that there is no evidence of varicoceles causing hypogonadism (low T). My T in bloodwork was â€œaverageâ€ but Iâ€™ve been struggling with zero-libido…
0.698049	Can I rave 2-3 weeks post embolization?	Hey guys, I have my embolization scheduled for this Tuesday 7/13. My friends birthday is coming up and he wants to celebrate on 8/8 at a rave. Do you guys have any experience/think this is enough time to recover? Thanks in advance.
0.698254	I have a varicocele	Iâ€™ve had it ever since I was 16 years old. At that time it cause me pain and itâ€™s been on and off ever since then. Iâ€™m certain this is also affecting my fertility. What is the first step I should take to recover?
0.699059	Varicocele Help	Hi guys, first time poster to Reddit. I am a 26 year old male from Australia suffering from a left sided varicocele, Hydrocele and small epididymal cysts in each side. I first noticed pain in my left testicle whole traveling in 2018 and when I returned home I got an ultrasound and was diagnosed with a small left varicocele and a 4mm cyst in the left epididymal head. The advice was to just leave i…
0.704082	Best supportive underwear for males with varicocele	Howdy. I have varicocele and my doctor recommended I get more supportive underwear. I currently wear uniqlo briefs but they aren't tight/supportive enough. This company SAXX seems to be good: [https://www.saxxunderwear.com/products/sxpp2v\_bbb](https://www.saxxunderwear.com/products/sxpp2v_bbb) Looks like Stud briefs are specifically for varicocele, but have mixed reviews: [https://www.studbriefs…
0.704514	14 weeks post embolization nd USG Doppler still showing reflux. any suggestion
0.705429	Did my varicocele went away?? M(18)	I was diagnosed with varicocele last month ( 2nd grade on left testicle and 1st grade on right testicle). Today I was touching my balls and I didnâ€™t feel any veins and the discomfort have went away. At first I could feel the veins when I touch my balls. What does this mean?
0.705904	Misdiagnosed - Get a Second Opinion	22 years old, got diagnosed with varicocele. Had symptoms since I was 17, but at 22 I finally had the confidence to get it checked out. Didn't like my doctor at all; he was rude, intentionally hurt my testes during my physical to show me what too much pressure is like, and gave me no information other than, "it's not a tumor". Well 26 now, new insurance, new doctor, new checkup, and it's not vari…
0.706595	Do I have varicocele?	Iâ€™m 20, and ever since I was 16 Iâ€™ve RARELY (1-2 times a year) experienced that slight discomfort in my boys and what feels like a weird lump or as someone described â€œa scrunched up gummy wormâ€. And it last for a couple hours or less sometimes. I always thought it was normal and my doctor even said it was normal and it might be a hydrocele, but I hear people have to get surgery if it is v…
0.708474	An ultrasound shows with Grade 1 vericocele.. Will visit the Urologist in two days.	Hi. I had my hernia surgery last year. It's been 11 months and I am still trying to resume my normal life as the pain is still there. Now I had a pain in my testes last week and went for exam. The ultrasound shows a vericocele of 2 mm in the left. Now I am really scared to have another surgery as I can't get normal after the hernia surgery. What questions should be asking my doctor? Hot any advic…
0.708646	15M varicocele on both sides, Got some questions	This is definatly a throwaway acc coz dont really wanna parade about my fucked up nuts I got an imbolisation on my left side (stage 4 very visible) and it didnt work, Then I realised i had another one developing on my right side. So i got a few questions now: 1. Could this make me sterile/infertile? 2. Could this damage development? (Hey im 15 i dont wanna have a higher voice than everyone or som…
0.709184	varicocele around 16 26 now they hurt sometimes balls are small went to urologist and they wanted me to have surgery but it was to expensive without insurance. Test was higher then normal and didnâ€™t do sperm test. Question is if I have the surgery any way to make my balls normal size?
0.710559	post-embolization, 1+ month update	last post: https://www.reddit.com/r/varicocele/comments/l8bl3h/got_an_embolization_this_morning/. It's been about 5-6 weeks since my embolization. I wanted to make sure to follow up with my experience and recovery. First, I should say that my doctor recommended that I take about 5 days rest before returning to normal activity. I actually needed a few extra days, because my testicles were still qu…
0.710672	Looking for advice on what to do	About me: Iâ€™m 19 years old and have had varicocele on my left side since around 13 or 14. I went and got it checked about 4 years ago and the doctor said it looked like a grade 1 varicocele. Since then it has progressed to either a grade 2 or 3. I also think I might have a slight varicocele coming in on the right, itâ€™s not visible and it doesnâ€™t move from the valsava thing, but the veins fe…
0.711576	Urologists are fucking useless idiots	What the fuck did these idiots learn in medical school? It seems they come out learning absolutely nothing about the male anatomy, what causes pain and what to do when things go wrong. They'll either tell you. A. It's all in your head. Take some Advil and come back in 3 weeks. Then try a useless anti depressant B. They'll prescribe endless antibiotics with no testing, just hope it nukes everythin…
0.711612	First consultation with urologist UK	Hi guys, this is my first post. I have found so much comfort in this subreddit. Itâ€™s actually the reason I created an account. Anyway, a quick back ground on my situation. I am 20 y/o Male and have had noticeably low libido for 2/3 years now which has gone completely in the last year. I donâ€™t even watch porn or masterbate anymore. I find girls physically attractive but have no urge to get int…
0.711708	3 month testosterone update	Got some great news today, (see my older posts for more information on embolization etc). I was suffering from Low T symptoms in the summer and got diagnosed with bilateral varicocele. I had my T levels checked twice around August and got horrible results of 194 ng/dl and then 284 ng/dl ( 25 years old by the way). I then had bilateral embolization on September 10th and sclerotherapy on November 1…
0.711925	Iâ€™m 13 and have a varicocele. I have a few questions.	Iâ€™m 13 and I have a varicocele. Is it normal for it to look like a lump on my left testicle and not like a bunch of veins? It looks like I have three balls. Do you know if a varicocele is cause or is normal during puberty? I first got it a few years ago. And finally, does it cause infertility, and if so, whatâ€™s re the chances?
0.712124	Was anybody else prescribed sensory with leg straps and didnt wear them or just wear briefs instead for the varicocele? why canâ€™t they just give me embolinization instead? Should I ask them?	So I got sent suspensory with leg straps by my doctor. They look wierd and I feel like itâ€™s pointless to wear them when I can just wear briefs. Also suspensory look really wierd and ugly to wear. Why canâ€™t they just give me embolinization as breifs donâ€™t make a different . No type of underwear will make my noticeable grade 3 varicocele go away. I will have an ultra sound on the 14th, should…
0.713021	50 with a varicocele	Iâ€™ve had it for 20 plus years. Never diagnosed but yes on â€œ bag of wormsâ€. I call my sac the â€œhigh/lowâ€. Left nut low with â€œthe wormsâ€ and right nut high or regular. Now that Iâ€™m 50 Iâ€™ve gotten some blood work. PSA went from 3.9 in January to a 4.7 this month, with Testosterone levels (a couple tests) anywhere from 411 to 517, Free T 54-73, SHGB 44-49. Could this varicocele caus…
0.713535	Time To get result from embolization varicoceles	Hi there ! Two days ago I had a varicoceles embolization. They did a small cut in my neck and went down there To put two coils and some kind of liquid between coil. Before the surgery the main source of pain was in my groin. I had a sport hernia surgery in 2017 and my spermatic cord is now directly under My skin and not under the obliques muscles. I can cleary see that the veins is still there an…
0.713579	Post bilateral microsurgical varicocelectomy - testosterone values- pre and post values	2months ago i had bilateral microsurgery for both pain and fertility.. My pre op testosterone was 298ng/ml. After surgery i had been on hcg treatment (weekly), tamoxifen and some multivitamin for 10weeks.. After that i checked my testosterone (morning 10am), my value was 1193 ng/ml.. Huge increase.. Was this because of surgery or hcg treatment??still have to do semen analysis.. Waiting for 3 mont…
0.713928	Odds that sperm health improves with treatment	So Iâ€™ve been reading a lot of posts on this sub and I read that one you stop producing sperm one only has a 50/50 chance that this could be reversed by treating oneâ€™s varicoceles. What are the odds that sperm health improves after treatment if one still produces sperm but in low numbers with, low motility and morphology? My husband and I have been trying to conceive and heâ€™s had 3 sperm ana…
0.71396	SHOULD YOU HAVE VARICOCELE SURGERY? (CRITERIA)	**In order to repair a varicocele the following criteria should be fulfilled62:** 1. Involuntary infertility of at least one year. 2. Presence of a palpable varicocele at the upright position and during a Valsalva manoeuver. 3. No detectable or at least no irreversible cause of female infertility. 4. Normal testicular size (&gt; 15 cm3) or small reduction of the ipsilateral testis5. 5. Evaluation…
0.714709	Finally! Had embolization done 2/12/2021	Hey guys! Hope yall are enjoying your weekend. Just had my embolization done yesterday and wanted to share my experience with yall who has already had embolization or looking forward to have it done in the future. Iâ€™ve had this varicocele for more than 10 years, as long as I can remember. Iâ€™m 28 now 11/2020 - First Urologist appointment, he said i had grade 3 on the left side, T check, result…
0.716316	varicocelectomy?	(19M) my doctor said I need to undergo varicocelectomy but i don't know what it is, did my research and there's no helpful answers. can someone explain it to me? is a surgery?
0.717071	Is taking Varicocele underware worth it??ðŸ¤”	Has anyone tried that Varicocele Underware which claims to cure Varicocele or atleast control Varicocele?? It's 210$ which is almost 16000rupeesðŸ˜‘ Wtf is there inside it? Has anyone actually tried it?? Or any recommendations on what to wear to reduce symptoms?â˜¹ï¸
0.717518	Urologist being pushy, the other being chilled out, please help.	Hi everyone, I really need some serious responses on here no internet trolls or keyboard warriors please. Basically, I like in the UK, went to my GP and he basically said I probably have a varicocele and asked me if I was trying for a family and when I said not at the moment he just said "well I'm not referring you to a urologist then, it's not important" obviously I was angry but that's the natu…
0.718639	Did your doctor give you any idea how long you've had a varicocele before it was detected?	Mine was just detected about six or seven weeks ago. My urology appointment isn't for another two weeks so I've been reading a little bit about the condition and it's mentioned a few times that they're most common from age 15-25 and can go often undetected. This is definitely something I'm going to ask at my appointment too but did your doctor(s) give you any idea how long your condition might ha…
0.718684	Microsurgery 3 Months Later	Had surgery 9/15/21 and physically see a difference in left testicle (it was a grade 3). I was in a lot of pain in month 1 - very tender couldnâ€™t even wear pants. Month 2 - showed some improvement but still could not work out. Month 3 was perfect - no pain at all. Sad to report that now as I start Month 4 I have pain again. Has anyone else experienced this rollercoaster ride? What do I do?
0.720341	Testicle atrophy	Iâ€™m 18 and Iâ€™ve had varicocele for some years now. Never took any notice how big my testicles where before I realised i had varicocele veins so I wouldnâ€™t know if itâ€™s due to atrophy but my left testicle is smaller than the right. I know itâ€™s common but how would I know itâ€™s due to the varicocele? I havenâ€™t had any pain and both testicles feel the same. Donâ€™t know if I should wait…
0.720854	Diagnosed with varicocele on both sides	Hi, I'm 16 and was diagnosed with varicocele half a year ago, and I kinda forgot? So there was another problem other than varicocele and since I didn't have almost any symptoms i forgot about it. So I'm wondering if i should go on a follow up visit or only if it becomes a problem.
0.721492	Varicocele?	I am a 17 year old male and Iâ€™ve been to my doctor recently regarding what I believe is a varicocele in the left side of my scrotum. I believe it is quite a big one and can only be noticed when I stand up. The doctor said itâ€™s noting to worry about and has arranged an ultrasound. But I sometimes feel like i may have shortness of breath. Is this normal with a varicocele or maybe a symptom of l…
0.722952	Testosterone and penis growth.	Hey, so Iâ€™m 14 turning 15 soon and have a varicocele. I think first noticed it when I was maybe 12. I have an average/slightly above average penis and since varicocele can affect testosterone I have a few questions. 1. How will my doctor know if I am infertile or have lower testosterone? 2. If I have lower testosterone, will this cause my penis to not grow/ grow less than it should?
0.724243	Question About Beer and Masturbation	Hi, on the 18th day after my varicocelectomy I masturbated and on the 21st day I drank a can of beer. I was wondering if I did a very bad thing with doing those stuff and blackmailed my surgery... Also I ejaculated while I was asleep on the 10th day. Can your varicocele come back after doing those stuff after a surgery? ðŸ¤”
0.724644	Got an embolization this morning	I'm posting to let y'all know some background, some things that I learned throughout this process, and about my experience today. Take everything I say with a grain of salt, because I'm no expert, nor am I in the medical field in any way. But I did read a ton of scholarly literature on varicoceles prior to getting treatment, so I might be able to answer some of your questions. Background For star…
0.724815	Micro surgery help your Infertility?	Post your Before and After SA. Did getting the surgery help your infertility? I'm getting surgery in 2 weeks hoping to raise morphology. Current SA: 28Mil / 86%Motil / 1-3% Morph Post SA: TBD I've read almost every study published on varicocele's and infertility. Seems like the consensus is having a bilateral repair yeilds greater SA improvements. only SOME men see morphology go up (20%). majorit…
0.725246	I'm 17, and Igot diagnosed in September last year. I have a few questions.	Hi, /r/varicocele. I was recently diagnosed with varicocele, mainly on the left side, but also on the right. I was (and still am) suffering from pain, discomfort, tingling, feelings of weight and sometimes an odd discomfort all the way up in my groin. When I was diagnosed, my doctor told me that treating it was useless, it would go away as I grew. Well, 10 months later and it's not better at all.…
0.725452	Very noticeable variocele. Unsure if it causes me any fertility problems.	Hello. I am a 16 year old male and I have had a variocele since I was around 12-13 years old. I first noticed it but dismissed it because they said it was common online. However around 9 months ago I got super anxious and told my family doctor. I had an ultrasound and it said I had a moderate variocele. Although the size difference of my testicles seems big, he said that it didnâ€™t atrophy. I go…
0.726167	Anybody on a Varicocele diet	Have anybody switch their food habit since having Varicocele. I have been staying away from inflammation foods going on 3 months. I loss to much weight and was 145 at first, now im like 130lb because Ive been staying away from certain food. My mom told me today I look like I take drugs on how little I got. I been staying away from redmeat because I heard it can cause the pain to flare back up and…
0.726185	Calisthenic	Hi guys, im 16 years old and i have 1 or 2 grade of varicocele. I've been wondering if i could be making some calisthenic exercises like pull ups, push ups, some abdominal exercises? I would stay away from weight lifting etc. I wanna slightly improve my body not become some extreme hardworking bodybuilder. thanks in advance
0.726491	Proper explanation of my condition.	Hi Guys I went into an ultra sound check around a year ago because I had this dull burning pain in my scrotum and a lumpy feeling at the bottom of the left teste. In my report I was told that I have a small varicocele and that the veins to the kidneys are fine and normal and that the only affected veins are on the left side. My teste feels normal, as big as the right one if not slightly bigger an…
0.728491	Who here is on TRT with results?	I was diagnosed with low testosterone due to varicocele and I am currently on TRT, but not seeing any results. I have dealt with varicocele (left-side) for close to 12 years now and it's essentially ruined by sex life. This has caused horrid low libido and ED (at times). Even while on TRT, still not seeing much in the way of improvements even with really good labs. Curious to hear from others who…
0.728526	Confused by a lot of conflicting information about Microsurgery VS Embolization.	Hey guys I'm just looking for a bit a clarity here because I keep getting mixed information from my Doctors and the internet. I have grade 3 varicocele on left and "minor" on the right. I'm 29 yrs old. Ive had minor ED since I was like 17 but It got very bad around 2017 which is when I went to a urologist and got diagnosed.. I had a microsurgery scheduled August 15 but I got sick prior and the su…
0.729	Has anyone had success with natural remedies? That originally had a grade 3 varicocele, that started at a young age? E.g. 14 yrs old?	I am 29 and want to know if there is hope for me in the natural world. I am a little adverse to surgery/imobilisation, if I donâ€™t have to get it.
0.729617	Varicocele	Iâ€™m 15 and have noticed a large vein in the middle/left side of my scrotum. I havenâ€™t really noticed it until a couple of days ago and did some research, most results came back to a varicocele. If anyone has any treatment tips or has been through this please comment looking for some answers
0.730476	Can masturbation make my Varicocele worse. Iâ€™m 17 not diagnosed yet. Donâ€™t have any symptoms but I can feel that somethings wrong with my left ball. Thank you
0.731066	Feeling overwhelmed and don't know what to do	I've had varicocele on my left testicle since I was 14 years old - I'm now 23 and have pretty much completely ignored it until recently. When I first discovered it a decade ago I saw my doctor but he told me it was nothing to worry about. But in the past year I've noticed that I might have varicocele on my right testicle too. I've also started to feel aches in my testicles. I've lurked this sub a…
0.731268	Bilateral update	Well after writing to my MP several times and escalating my complaints up the beaurocracy ladder, I've finally got a consultation for surgery (I'm in the UK, on the NHS) As way of quick background, I had left side embolisation in 2019, I had a recurrence that is now bilateral. They are suggesting that I have laproscopic surgery this time round. I've read this study that suggests laproscopy is bet…
0.731892	Testicle size and varicocele size help	Can someone please let me know what does Mild bilateral varicoceles mean? Does it mean I have small varicoceles or Medium ones? Also, My testicular volume 9cc (right) and 11cc(left). Is this normal?
0.732121	I need help.	I was diagnosed with varicocele 2 days ago and i dont know what to do what exercises do u contact a urologist i really dont know i dont have any vains appearing yet but i still have pain. And if ur wondering im 15 if age has anything to do with it.
0.732283	Horse Chestnut Extract has greatly reduced the pain and swelling of my varicocele	This isn't a very popular sub, but hopefully this might help someone. I was diagnosed with a varicocele a few months ago (confirmed by ultrasound). The urologist told me the only fix was surgery, which is absurdly expensive for people like me with poor health insurance. And who wants to do surgery unless absolutely necessary anyway. So I began to seek out natural treatments. There's very little i…
0.733202	Big worry poll:	How many people in here are fertile and have kids with a varicocele? Whether that be with surgery done or without. Just very curious as it says 40% of infertile men have a varicocele. [View Poll](https://www.reddit.com/poll/m715ap)
0.733433	Left-sided Grade 3 Embolization	Greetings everyone! This establishes my first post in this sub and my first post on Reddit altogether. I just got done with my embolization procedure and it truly was a piece of cake. I went in, they set me up with vitals and an IV before they rolled me in the operating room and transferred me to the operating table. Soon they started pumping me with sedatives to help me relax, which I absolutely…
0.734084	Any advice on having an embolism?	I'm 14 years old and having an embolism in a few days, is there anything I need to prepare for? Is it likely that I will be able to cycle to school the next day or even go at all?
0.734518	What should I do?	So I am 14 years old and for about 2 years I have noticed these vein like things on the side and underneath if my left testicle making my scrotum hang low on one side and make it look like I have 1 big ball. I did some research and found out that it is a varicocele that I have, it causes me no pain but sometimes if the area gets touched there is a dull aching for a few minutes. Should I see a doc…
0.736132	Jock strap use	Im 16 years old in stage 1 varicocele without reversing blood flow Doctor told me to not get a sperm test , no needed surgery and to stop lifting weights The problem is i love lifting weights And to not loose my progress and continue the things i love . Is the jock strap limits the possibilities of worsening the varicocele? Is there any other trick to the problem?
0.738736	Horse chestnut did jack-diddly squat for me, does that mean anything?	Does it mean mine is just really bad? (plausible after all this time, it was "bad enough" from the start) or this it mean my problem goes deeper? (as in it's a result of a bigger issue like nutcracker syndrome, hernia, pelvic tilt or whatever else I don't know about) or does the stuff just not work like some people claim? I mean it is one of those unproven natural "cures" (or in this case it's co…
0.738841	does the pain last forever ?	okay, so im pretty sure I had this problem since a young age and suddenly im starting to have pain now. I cant tell if its because I had thanksgiving last week and I need to poop or if its actually pain in my balls. I've never had this type of lingering pain in the past, but it makes my left leg feel achy (its on the left) and as I said I cant tell if this pain is coming directly from my ball or …
0.740767	75% of men have varicocele?	This scientific publication found that the prevalence of varicocele increases by about 10% for every 10 years of life. So about 20% of 20 year olds, 30% of 30 year olds, 40% of 40 year olds, etc. By their 80th birthday, about 75% of people have varicocele. Source: [Is varicocele prevalence increasing with age?](http://onlinelibrary.wiley.com.myaccess.library.utoronto.ca/doi/10.1111/j.1439-0272.20…
0.742264	New Varicocele Pain - Need advice	Hi Sorry if this is a bit rambling but I feel like I'm going crazy. I've had a varicocele since I was a young teenager (Maybe 15?), like many at the time the doct just said dont worry about it unless you have infertility issues when you're older. Honestly forgot about it most of my life never had any issues or discomfort. I'm about to turn 30, suddenly about 1.5 months ago I woke up with pain and…
0.743418	My procedure experience	Hey folks, I just had my procedure done this morning and I wanted to share how it is going for those who may be looking to get this done. Grade 3 varicocele, mostly getting it for the reoccurring pain. I believe my T levels are low, never got them checked but just a feeling. The procedure I got done was a Laproscopic varicocelectomy. Three incisions straight down my stomach. One above my belly bu…
0.744205	Took awhile but my varicocele finally subsided after sublingual varicocelectomy	I had varicocelectomy about 6 months ago. I think I had this varicocele for about 4 years. I noticed erections were weak and testosterone was low. Being so young(18 at the time) I was ignored by my doctors. Finally at 22 I finally got diagnosed with it and had the surgery but didnâ€™t have the immediate results people talked about. But it more it just gradually gotten better with them. It was sti…
0.744329	Varicocele leading to zero sperm count (azoospermia?)	My husband has bilateral varicoceles. I believe one of them is a grade 2 to 3. We've been doing IVF trying to conceive (no luck yet). His last sperm analysis was about 10 months ago and at that time his sperm count was low and around 2 million. When we first started fertility treatments, it had been one time 6 million or so and a then a repeat one was a bit higher at around 12 million or so. I'm …
0.744573	Can varicocoele progress from grade1 to grade 2 or 3?	I was diagnosed with grade I varicocoele in left testis around 5 years ago when 16. Physician told there is no need to treat as it was grade1. Fast forward now, I'm experiencing a dull aching pain in the same testis. There is no visible Changes though. What do you guys think I should do now? Can varicocoele progress from grade1 to grade 2 or 3?
0.74664	It worked for a bit.. am I impatient?	I had a bilateral embolisation on the 12th of august, about two weeks after I noticed significant increase in testicle size and libido. Then I got kicked in the nuts and started masturbating a bunch and they seem to have gone back to the size they were before. I have stopped masturbating again but fear I may have screwed up the embolisation when it was working... should I wait 3 months before get…
0.748576	does it sound like I have varicocele ?	so last may I caught gonorrhea. after 1.5 weeks, I took antibiotics due to symptoms and tested positive with a urine test. 1 week later, still same symptoms which doctor prescribed same medication for a longer period 2 weeks later, symptoms still there but way less than it was initially. so the doctor injected me with something stronger. 3 days later, symptoms cleared. however, here where it get …
0.748595	Iâ€™m 18 years old and varicocele surgery has ruined my life.	Iâ€™m over 4 weeks out from this surgery and I still have a considerable amount of pain in my teste nothing compared to the pain I had prior to surgery. I went to the ER the other day because the pain was so bad and it didnâ€™t show any complications just the same varicocele. The pain feels like someone is pinching the nerves above my teste and itâ€™s all thatâ€™s on my mind every second of the g…
0.74962	microsurgical varicocelectomy complication, mondor disease, inguinal hernia repair	About trust in medicine. I would very much like an experienced urologist to refute all of the following. When you want to increase your chances of conceiving and decide to undergo microsurgery, no doctor will tell you about this complication. In the groin, where the incision is made, pass the external genital vessels of the penis. They can be damaged during surgery. Moreover, all urologists tell …
0.751453	Is this a good sperm count ?	I'm 20 yo and I was diagnost with mild varicocele in the left testicule some months ago and this was my first semen analysis. Volume: 6,7ml 17,040,000 per ml 127,800,000 in total 85% alive, 15% dead. 11% normal, 89 not normal. 75% progressive motility, 13% not progressive, 12% does not move. Is this a good sperm count ?
0.751552	Fertility update	Hey gents, just a quick update on fertility for whose whose are curious about varicocele and sperm results. Had 2 previous SAs (September 20) and (November 20) both came back low, the most recent one was 8m/ml, 24ml total. Can't remember all the specifications but was not great. Had varicocele embolization in January 2021. Just got my results for my most recent SA. 18m/ml and 80m total count. I c…
0.753362	I have been diagnosed with varicocele!	Guys, I am 17 years old. I have been diagnosed with varicocele grade 2. The Dr. sees that it doesn't require surgeries. There is very mild pain at some moments a day. I also have prostatitis. But, I am getting a cure and it is getting better. But, varicocele concerns me more because it causes infertility. I am really disappointed. I overthink about that a lot..Any help?
0.753729	Should I check for nutcracker before microsurgery ?	I have an option to treat my 2-3g varicocele with microsurgery (it's the best option available). Recently I found information about nutcraker syndrome. Should I check for nutcracker before microsurgery ? Should I ask my doctor about nutcracker. I think he doesn't know anything about nutcracker.
0.753893	I think I may have a Varicocele	Iâ€™ll try to keep this short. Back in July 2019 I was with my gf and we were doing our usual thing. When we finished doing our â€œbusinessâ€, I noticed minutes later my left testicle felt sore and later that night it increased in size. I dealt with this for a week and finally went to a walk in clinic, where I was prescribed anti inflammatory medication I returned a month later as the medication…
0.7541	Varicocele Pain	Hi all, Confirmed bi lateral varicocele,im in the process albeit relatively slowly to get an embolization. The dull ache had settled for a while but has flared up again, I have bought the under armour boxers as suggested. I have been icing the area since yday for approx 15 mins a time aswell What are your chosen remedies for the dull ache? And is there any tips to manage the pain?
0.754442	Please help	Okay so about 2 months ago I woke up in the morning with severe testicle pain and groin pain , I tried to think if I did anything to injury it but I couldnâ€™t remember anything, so I went to the er to get it checked out. They gave me a ultra sound and many exams and finally diagnosed me with epididymitis, than they gave me a shot and sum pills I had to take for a week and they said the pain woul…
0.755859	Scared to do mircosurgery	:( I am 17. What if I lose my testiclesâ€¦. My urologist already booked me for surgery. :(( Idk man Iâ€™m scared idk man
0.756784	Does a variocele affect testosterone?	Iâ€™m a 17 year old guy with a variocele, my left testicle is smaller than my right but I have no symptoms of any kind. Since a variocele fan shrunk the testicle does it also inhibit the amount of testosterone in a person?
0.757948	Radiation during varicocele treatment	for variocele embolization treatment I know they use a fluoroscopic X-ray during the process. A fluoroscopy actually has an insane amount of radiation with an average of 18 msV. Are there any alternatives to the fluoroscopy? Like can they use ultrasound guidance instead?
0.759111	Suspecting varicocele and other things but not sure	Just recently turned 19 and whether itâ€™s sex or â€œvideosâ€ my semen volume has drastically reduced everytime I cum and idk why. It went from ALOT to barely a teaspoon if Iâ€™d estimate. For background for possible reasons, I had recently recovered from Covid early this month after I got it around Christmas and I heard it can cause a drop in semen production so maybe thatâ€™s why. I also, rece…
0.759388	3 month post-op update (This will likely be my last for some time)	Hello, everyone. I have been contacted a few times since I posted my one-month update two months ago. You can check my post history for that and my 1-week post surgery updates. This will probably be my last for quite a while - perhaps a year or more. For reference, I had a microsurgical subinguinal varicoclectomy on Feb. 20 with a urologist at University of Alabama at Birmingham. In my most recen…
0.759399	What caused my varicocele	I'm 100% sure my varicoceles were due to a mild chronic epididymitis. Chronic lower muscles contraction(transversus an obliques) are the culprit. I had surgery 15 years ago and still regret it. I did it for pain and discomfort, but urologist was bad. I think i should have been treated with several weeks of antibiotics. Unless your varicocele is huge, you shouldn't do anything. It's different if y…
0.761798	Varicocele Pain	I'm 20, have known about my varicocele since about 14. Didn't bother me at all until I turned 19, starts to hurt now during exercising and sometimes throughout the day when I do a lot of walking at school. I wear compression shorts everyday to keep things in place throughout the day. My doctor keeps saying it's nothing to worry about and I don't need surgery. But I want to fix it to reduce or eli…
0.762927	Improvements in Patient-reported Sexual Function After Microsurgical Varicocelectomy	**Objective** To evaluate whether varicocelectomy improves both serum testosterone and sexual function, as assessed by the Male Sexual Health Questionnaire (MSHQ). **Methods** A retrospective chart review of patients who have undergone varicocelectomy and had both pre- and postoperative MSHQ was performed. The MSHQ is a clinically validated questionnaire that assesses erectile function, ejaculato…
0.763297	Embolisation initial report (5 days in)	26/m in the uk. Decided to go private after being on the nhs waiting list since 2018 after an ultrasound confirming left side varicocele. The usual symptoms of pain, ED and low testosterone made me very keen to just get it done ASAP. The embo was through the neck, and it wasnâ€™t really that pleasant. The DR struggled as my veins kept going into spasm while getting the catheter in, I could feel s…
0.763343	Need advice	Im 18, have had a self diagnosed varicocele since puberty(mine came early). It became much more noticable about 2 years ago. The left ball is more than twice the size of the right. The veins are clearly visible. When i lie down, all the veins disappear and its normal. Past few weeks the discomfort has been mire than usual and i can feel a dull pain on some days. I lift regularly(no squats or dead…
0.764186	I need some advice	Im 18 years old and noticed my varicoceles at 14, and Ive never been happy since that day, it was a 2nd grade one at that time and just gave me some occasional pain, but now that I am 18, things have gone to the worse with it becoming slightly noticeable from the outside and also starting in the right testicle, the pain is still dull most of the times, but its more frequent and has kept me awake …
0.7719	Question about varicocele	Hey all , I am 19 years old and I have varicocele for about one year now. The enlarged veins are pretty visible on my left testicle I think its grade 2 or 3, on my right one its smaller . I am pretty worried because my testes got smaller than they used to be. However I got no pain whatsoever or discomfort. Only after working out they tend to hang lower and the veins are bigger, easy to see. Somet…
0.772113	17M and have mild varicocele	So I visited my doctor yesterday and after examining my left testicle, he said that I have mild varicocele(grade 1 or less). He still told me to get a sonography done. My question is that can mild varicocele get treated as I have seen few instances in this subreddit where guys claim it getting treated and if not, what are the repercussions of mild varicocele ALSO MY DOCTOR TOLD ME TO WEAR TIGHT U…
0.772756	Would love some advice	Hey all. Ill get right to it. I've had a dull ache in my left testi for a couple weeks. It feels like heavy pressure on my left testi and/or the veins surrounding it. Had a urine test done and all good. He. GP sent me for an Ultrasound. Ill type all the results: Right testi 20cc left testi 16cc Right epididymal head cyst 4mm (never caused me issue) Minor Left venous prominence 2mm may reflect ear…
0.772822	Pain	Hi all, just a quick question. I was diagnosed with Varicocele years ago(14) now (22) And Iâ€™ve never had any problems. I have them in both. Recently I had, a shooting pain in my right side along the â€œwormsâ€ and now itâ€™s just a dull pain along both. But also Iâ€™ve been, really scared and have been self examining my self really rough, can this make the ache worse? Cheers.
0.773707	I have scheduled microsurgery; should I go through with it?	Dr. has told me he believes the complication rate is less than or equal to 10 percent. The little guy has significantly atrophied already. He would not recommend fixing it to improve testosterone but is only doing it on the basis he thinks my future fertility could be affected. He offered me both embolization and microsurgery, but I've read such horror stories about the embolization I opted for t…
0.775633	Marijuana/THC causing your varicocele to flare up? I personally have found CBD really helps, mixed or used alone	* Bilateral Varicocele, Spermatocele after 1 year * UK, 22M, smoked THC weed for 4 years, the last of which it has caused problems due to the above As the title implies, I have found 13% CBD flower to be massively useful to reduce the negative effects of THC on my varicocele. THC would make everything dilate and my testes/epididymis would be particularly affected by this, however I used THC daily…
0.776164	Can testicular atrophy be reversed?	Hey guys. So Iâ€™ve had a varicocele for about 3 years now. No issues at all until January when I noticed both testicles seemed a tiny bit smaller. By now theyâ€™re about 60-70% of the size they were in December. I went for an embolization in March but the guy said thereâ€™s nothing wrong with me so he didnâ€™t do it (even tho I have a big grade 3). I went back to the urologist to book it and we …
0.776733	Had my embo done monday	Hey I just joined. Had a varicocele since I was about 12/13 after my friend hit me in the balls. Hasnâ€™t been a problem til this year, though ejaculation hurts like hell the past year or so but thought itâ€™d go away for some reason. Anyway Iâ€™m based in the UK and went straight to a consultant about it as I was in pain and just standing, sitting, even lying down hurt. Luckily I had savings as …
0.777601	18 y/o need advice has anyone peed out this with a varicocele?
0.777842	Is it a varicocele or not. Please guide.	Hi,I am 14. One day about a month ago i felt a lot of pain in left side of my scrotum. Pain was healed. I did not go to the doctor because of Covid 19 situation in my country. After that i have felt a lump like vein connecting to my left testicle it is not prominent but can be felt if I touch it. It does not hurt or anything but it sometimes have a bump on scrotum. I cannot go to the urologist no…
0.777989	Pulsating/twitching scrotum	I had embolization 11 days ago to treat my bilateral varicoceles and Iâ€™m experiencing twitching in my scrotum. This comes and goes and sometimes happens for an extended period of time. I just masturbated and it is going nonstop. What could this be?
0.778473	18yo concerned I have a Varicocele...	Title says it, but I am scared and concerned. Background is basically my testicles started hurting ~2 months ago. Probably less to be honest but itâ€™s my best guess. Basically the left one hurt frequently (when I was sitting, running etc.) and the right one hurt occasionally. I didnâ€™t want to go to the doctor but decided it was better to be safe than sorry so I went. He looked and ruled out to…
0.778795	Help?	Hi! Can anyone relate and offer wisdom on this? In 2013 I had a varicocelectomy / trans abdominal ligation of the left internal spermatic cord. Since then, the ultrasounds show no varicocele but the dull aching pain persists in the left spermatic cord / epididymis/ left testicle. Iâ€™ve had spermatic cord blocks which alleviate the testicle but worse the pain in the actual cord. Iâ€™ve had genito…
0.784692	Simple Scrotal Cooling Improves Sperm &amp; Pregnancy Rates.	Simple [scrotal cooling](http://www.varicocelehealing.com) is beneficial for improving both sperm parameters and pregnancy rates. http://www.sciencedirect.com/science/article/pii/S0140673680908399 http://onlinelibrary.wiley.com/doi/10.1111/j.1365-2605.2004.00517.x/full http://onlinelibrary.wiley.com/doi/10.1111/j.1439-0272.2007.00794.x/full http://www.reproduction-online.org/content/121/4/595.sho…
0.78663	Varicocele surgery &amp; Hernia story	Hi all, 17yrs Male Thought I might share my varicocele story and hernia surgery - and keep you up to date and answer any question pending my surgery in 4 days. The beginning, when I was very young about 9 years old I had left inguinal hernia surgery which I had operated on. The type of operation was not mesh but rather re-sewing the muscle that separated back together. Since then I have not had a…
0.787482	Testicular atrophy due to variocele	Hello, I have noticed my variocele since around the age of 13-14. I was worried when I first saw it but googled it and realized it was a variocele and never paid much attention to it. A few months ago I felt pain in my abdomen and noticed my variocele and how large it seemed. The doctor checked it out and said it was mild although I find it very visible. I got an ultrasound and they didnâ€™t find…
0.787538	Varicocele - Fertility Success Journey	Hi all, I haven't really said much in here, but I have appreciated many of your wisdom and comments, from those here now and before. I'm excited to share that after almost 3 years of trying to conceive, my wife had a positive test yesterday! Background: Tried for a year, then saw a fertility doctor. They checked her out thoroughly (all normal), checked me out, and that's when they noticed my sper…
0.788464	There is HOPE! Follow me...	Varicocele is a mutherfucker! Some quick insight into my story. I am a chiropractor going on 15 years. It has been my experience in the field that when modern medicine describes a complex set of symptoms of a disease, BUT leaves you scratching your head because they have no concrete reasons as to any discernible cause for the problem, one of the biggest areas I like to start with addressing is yo…
0.791089	Does a varicocele decrease penis size?	I am 17 years old with a varicocele. Will my penis shrink or will what growth I have left of my penis be halted?
0.791123	Fertility after varicocelectomy, Make SURE to run hCG after!	Forgive the title of my post should have read "after varicocele surgery" (I had embolization.) After 7 years of trying to get pregnant,never having a positive pregnancy test, near zero sperm to start with, a varicocele embolization, running clomid, and finally hCG (like I had been asking for the whole time) we are finally pregnant! We were told only ivf with icsi would work. I was told clomid was…
0.791556	avoiding Recurrence post op and info on Embo vs different surgical approaches	Iâ€™m including a summary at the end because I know itâ€™s a long post. https://www.ncbi.nlm.nih.gov/pmc/articles/PMC4770491/#!po=1.19048 Hi all, first of all, here is a link to a meta analysis of recurrence rates associated with different repair approaches. Note that recurrence is pretty low in both microsurgical approaches as well as emobilization, but subinguinal micro surgery has the lowest r…
0.792179	2 days post microsurgery	On Monday I had 12 veins removed on left side of balls for my subinguinal microsurgery. Iâ€™ve been wearing the hospital underwear that is pretty loose but does offer some support. When should I switch over to briefs or a jock support in my recovery? Iâ€™ve been laying down most of the past few days but I get up and walk to get water and bathroom. Itâ€™s slightly painful when I move positions but…
0.793111	Can a varicocele cause really tight testicles?	I had an ultrasound done about 15 years ago because of slight pain, doctor told it was a varicocele; I left it untreated because it stopped hurting. I had my testosterone checked recently, it was 890 ng/dL. They're always tight, day and night right up against my body, except after a warm/hot shower sometimes.
0.793284	Is this varicocele or just normal? I noticed this a few days ago(left testicle) , what do you think? [M 18]
0.793565	Sitting my my home office chair all day is causing dull testical pain: could this underwear help?	Not sure if it's just coincidence but I didn't seem to have this problem at the office. I for sure have a varicocele, but the pain comes and goes and even when I have it, it's pretty mild. However, now that I'm WFH for at least the rest of the month, I need relief here... It certainly seems like sitting at my desk working is related. Maybe this underwear would help? [https://www.amazon.com/David-…
0.793686	Underwear Recommendation For Runner	Hi I am 16 and joined Reddit for help. I have a varicocele on my left yk what. Even though I have felt no pain and it dosent seem to affect me at all, my urologist recommended me to use the correct underwear while playing soccer and running cross country. Can anyone give me and recommendations for what undies to wear? Maybe a link. Please and thank you
0.794461	For the anxious ones in the process of finding outâ€¦.	Iâ€™m not too sure whether this post is necessarily appropriate but I donâ€™t/wonâ€™t deem it as inappropriate or disrespectful. If it is in anyway, please inform me and I will delete this. My story: Over 3 months ago, I 22M discovered (or atleast finally recognized) a varicocele on the left side of my scrotum. It felt more like spaghetti in my sack. Odd I thought but I couldâ€™ve swore it always…
0.796107	My Microsurgical Experience	Hey everyone â€” I wanted to post a thread as I just had a left side microsurgical varicocelectomy and have benefitted greatly from similar posts. Background: 19-22 years old Grade II left sided varicocele Active and healthy, high performance athlete in high school for intense sport Started having really bad pain flare ups in August/September 2021, they were occasional but almost always had a dul…
0.796194	Tips on getting GP referral?	Tomorrow I have a call with the docs, I'm in the UK and they're pretty useless here "No pain? It's fine!" "Here, take this manual I printed off wikipedia!" "whey protein will give you cancer" After reading getting a varicocele can improve testosterone amongst other things it's time to finally get it sorted after 15 years. What's best to mention to a likely uninformed doctor? Sexual problems, test…
0.796542	Surgery or no? Dad had varicocele (I think)	Hey all. I've had varicocele on my left teste for as long as I can remember. I'm 20 now, and I remember feeling on it at 13, thinking it was nothing. But this year I started getting the rare pain, where my left nut would hurt. My dad has also had issues with infertility. I'm an only child and was conceived after they did a surgery on his balls. They went through the abdomen, so I'm pretty sure he…
0.797515	6 Months Post Microsurgery Semen Analysis	I'm 6 months post-op (June microsurgery, left side) and feeling fine. In April I had a semen analysis and just had another one. My numbers seem way way worse and I'm panicking. I am waiting a response from my doctor, but I received a message stating that they are unconcerned with these results and will do another test in 3 months. Does anyone think this seems normal? Motile cells - April - 31 mil…
0.799228	I need to get checked but I physically canâ€™t bring myself to call the doctors	I donâ€™t even know how to beginâ€¦ I think Iâ€™ve been dealing with a varicocele since I was young, like 11/12. Iâ€™m now 21. I never got checked when I was younger because I was scared that it was cancer and I just felt like I had no one to talk to. I kept it bottled up for years until I just learned to live with it. However a few years ago I discovered what a varicocele was and I feel pretty c…
0.799543	Is this Normal?	I had a varicocele that was pretty big back in 2015. I got the open surgery, recovered and the urologist said it was successful. However, the veins havenâ€™t really gone down much since then. No pain at all. I do notice when I feel the veins, I donâ€™t feel blood flow like I did before, but they are still enlarged. Does that mean the surgery didnâ€™t work, or itâ€™s back? Or is there just blood t…
0.79974	Idk if i have varicocele	I'm 14 with puberty just starting lately, can't share image due to, well, obvious reasons. My left testicle hangs slightly larger than the right, I have done self diagnosis (bearing down) and i have excluded any possibility for a class I, II, or III varicocele. The pain is dull, discomfort when it hurts and i touch my left testicle, no discharge from penis, no blood in semen (i do wank a lot), no…
0.799906	Bilateral Varicocele, Emobilization vs microsurgery?	Would like to hear opinions or stories if youâ€™ve had a similar case. I have grade 2 (left) and grade 1 (right), my urologist only does micro surgery and thus ofc he recommends it, so I need a non biased opinion. Read somewhere that surgery is more successful in bilateral cases or the right side? Would love to hear your experience
0.800334	Just had surgery to repair my very large varicocele AMA	Hi guys! This sub helped me a lot while I was going through my varicocele experience - so this is my way of giving back. I had a very large left sided varicocele since I was 12 or 13 -and a very very small right sided one that can only be detected through ultrasound. I had surgery a month ago to repair my Left sided one only. If anyone has any questions or doubts about the surgery shoot me a ques…
0.801816	What should I do?	Iâ€™m 15 and I have varicocele; but is it something I should be worried about? I donâ€™t know if I should get treatment or not.
0.80355	Those of u who got treatment, did ur testicles grow back a lot?	Just wondering what my chances of my testicles growing after treatment as an 18 year old. Also, feel free to share ur story in the comments [View Poll](https://www.reddit.com/poll/o74x3o)
0.804327	Post-Microsurgery Questions	I am 3 days post bilateral microsurgery, both grade 3. I really didnâ€™t do much research on what to expect after the microsurgery, mostly because I didnâ€™t want to back out of it. I was told there would be swelling. I was told I would get concerned all the same, even with that forewarning. Indeed, I am concerned. My sack is large. My shaft is slightly swollen. I am a workaholic. I worked from h…
0.80579	I think I have recurring varicocele.Please help me guys I'm freaking out	I'm 17, I had my varicocele surgery before three months. The recovering period was pretty normal. After three months I started to feel a slight discomfort near my testes and I also visited my surgeon he pressed my veins I had no pain whatsoever he said "your normal and your stressing yourself". Does that mean I have recurrent varicocele. Btw I haven't taken the ultrasonography test yet. Please he…
0.806249	Question about my ultrasound	I have an ultrasound scheduled for October 12th at 7:45 AM. My varicocele is usually not that visible in the morning and is very prominent in the evening. My question is do you think theyâ€™ll be able to spot it that early? I have a video of the varicocele clearly visible just in case they say they donâ€™t see anything. Mine is on the right side if that matters at all
0.806994	18 yo male with varicocele in the left testicle	I just got checked by the doctor after having an ultrasound and itâ€™s 1st - 2nd grade Is it normal at my age ? What do i have to expect? Should i get worried? Edited: itâ€™s the weirdest day of my life so far
0.807394	Experiencing pain 7 years after surgery	I had an embolization done around 2013 on my left testicle and everything went fine - no pain during or after surgery and the varicocele size went down significantly. I beleive they used metal coils but not sure how many. In the last few weeks however I've been experiencing some sharp pains moving up into my abdomen when I move in certain ways and have been getting some more tingly constant pain …
0.807779	How To Navigate The Subreddit	* Before you ask questions, read. Do lots of reading. You should spend a week reading before you make your first post. Consider it a cooldown period while youâ€™re educating yourself. Build foundational knowledge so you understand whatâ€™s being said and what youâ€™re saying. * Sort post by top post. Recent post are usually low quality. Get to the heavily upvoted info. * When reading consider the…
0.808172	Will my penis grow the same way if I didnâ€™t have a varicocele?	Hey, Iâ€™ve just turned 15 years old and have a grade 3 varicocele on my left testicle. I want to get an embolization soon. Will the varicocele affect my testicle and penis growth? Or will my penis grow the same way as if I didnâ€™t have a varicocele. I heard it affects DHT levels so maybe my penis is shorter?
0.809046	Anyone in the UK getting their operation soon?	Ive got my embolisation cleared to go, and they use that big machine that goes through your neck, heart and then to ya nuts. Coz im 15, i constantly have to remind my dad that my nuts ache, very fun, and man, i just wanna bust a proper fukkin nut man, and atm i cant even laugh too hard or it throws then out and i gotta sneak off to the back of the class nd lie down to get my nuts to stop aching M…
0.809173	Has anyoneâ€™s Balls increased in size as a result from Varicocele surgery?	Iâ€™m a 16 year old with a severe left sided varicocele. Mainly getting it fixed for testosterone worries and my left testical atrophy - itâ€™s around half the size of my right one. Iâ€™ve had 1 failed varicocele embolization and am 3 weeks post my second embolization. Having noticed an insane improvement yet but a couple of the veins have definetly gotten slightly smaller however, results have f…
0.809317	Two identical varicocele or something else?	Iv'e had multiple ultras no varicoceles seen on those (symmetrical blood flow on both testis), one graduating urologist said that's just the spermatic cord, one more experienced urologist(surgeon) said that's quite clear case of varicocele, and when i'm lying down the veins reduce in size and if i'm having that dull aching pain it goes away after a while, does this sound like varicocele? I guess …
0.812734	What a difference a doctor makesâ€¦	Hi- I am a mom of a 16 year old boy. I wanted to post about our experience with his varicoceles and the difference between visiting an urologist and an interventional radiologist. He trusted in our relationship and told me that his left testicle felt strange, that he was experiencing erectile dysfunction and low libido. These are not things that a 16 year old should have to deal with, it broke my…
0.8139	Three Weeks Post Microsurgery - Hard Veins on Shaft	I had microsurgery done on bilateral grade 3â€™s. I started working from my home office as soon as I got home. Since surgery, I have not laid down more than 8 hours outside of my normal sleep hours. I iced the boys maybe 6 of those hours. Iâ€™m doing well today. Typically, there is no pain, unless I do something stupid. For instance, a couples ago, I was flying up and down my homeâ€™s stairs. I w…
0.81485	Bad experience with VARICOCELE	Hey redditers, around 2010 i had surgery in a public hospital for varicocele and opted for a technique called embolization in which it is sealed and covered with a coil. This technique is not used as much in principle, and recently, about two years ago my lower abdominal area started to hurt ... and I was wondering why ... The iron was touching something! You should have seen my face when after t…
0.815937	Quick question	Iâ€™m 16 and I think I have a varicocele by self diagnosis. Iâ€™ve done a ton of research. My varicocele doesnâ€™t hurt and I felt like itâ€™s been there a while I just havenâ€™t thought about it till now. What should I do? Do I need to get it checked out if itâ€™s painless? Keep in mind Iâ€™m only 16
0.816789	Does varicocele affect puberty?	Im 16 years old and I have grade 3 varicocele. About six months ago I had my T levels tested and they were a little low, so I had embolisation done to me. The embolisation was about 3 months ago and the veins are still there. Iâ€™m worried that the varicocele decreases my T levels, thus somehow affecting my puberty. Anyone have any insights on this?
0.816939	Very quick ultrasound?? Different results 6 years apart, even with increased pain on both sides?	I will make this as short as possible: &amp;#x200B; * I had a double hernia surgery around 2005 when I was 13 and they saw varicoceles but it was late in the night and they said they didn't have the time to correct them. &amp;#x200B; * I had another hernia surgery in 2009 and also didn't fix the vericoceles then. &amp;#x200B; * Around 2013 I have pain in my testicles, go to the urologist who send…
0.817413	Varicocele and Prostate â€“ Is there any light at the end of the tunnel?	For context Iâ€™m in my early 40s, with two kids and have had a vasectomy. Two months ago, I started getting pains in my testicles running, on a scale of 1 to 10 it registered about 1 to 2, however it became persistent, two weeks in I went to see a GP. He had a feel, sent me for an ultrasound, gave me some antibiotics. The sonographer found some grade 1 Varicocele and a few cysts. My GP prescribe…
0.818408	Testosterone results	Hi everyone, just had testosterone results back. 16 nmol/L, can anyone advise if this is normal for a 25 year old male no underlying health conditions?
0.818742	Varicocele Embolisation &amp; Penis Size	Hello all, I am 16 and I had my varicocele embolisation 3 days ago. Before my operation, my penis was 18 centimeters, but I had a boner earlier where it was around 16-17. Does varicocele embolisation have a correlation with penis size? Or was it just considered a â€œbad dayâ€. Thanks a lot
0.819055	Can a testicular injury affect erections and sex drive? M17	Hi so over the summer I went to a leadership camp for my school and during a team building exercise I fell and hit my left testicle on to a knot on a rope I was hanging from (kinda hard to explain I just know I hit the testicle). I noticed blood in my pee a few days later and the testicle was still swollen. I did not go to the doctor assuming it would heal up fine. However, as the days past, a sm…
0.820786	180Â° turn	So last night after sex I realized my Left testicle was turned backwards, a complete 180Â° rotation. I didn't have any pain, but I could definitely tell because my veins that are normally prominent on the backside of my left testicle because of my varicocele were now on the front. I just took two deep breaths and manually rotated it back. I was wondering if any of you guys had experienced this be…
0.820911	Recently developed pain.	(27M) Recently developed pain in my left testicle while hiking over the weekend. Over the last day, the pain has moved from the left testicle to behind/below the right one. The pain is like 3-4/10. But I can feel it in my groin and thighs as well. I can also feel worm-like veins on top of both my testicles. 1. I have IBS so I constantly have stomach/abdomen problems. 2. I got my UTI and STD repor…
0.822448	Varicocele diagnosis	Hello. Im 19. Im really confused if i have a varicocele. When my scrotum is higher up to the body i can feel some veins above my left testicle. But when it sags ( like the balls go down) everything is back to normal and i cant feel the veins anymore. Is this normal or do i have a left sided varicocele?
0.82415	Varicocele and working out	Hello guys First of all excuse my english it isn't my first language I'm 19 yo and have grade 3 varicocele Long story short the doctor said I need a surgery cause it causes me pain, but because of financial problems and where to do it it might take a while for me to do it But atm I wanna go back to the gym (I stopped going there around 2 months ago because of college and other stuff) but I'm afra…
0.824921	I had microsurgery to remove one of my bilateral varicoceles. My experience below. Feel free to ask questions.	TL;DR: the surgery is worth it so far and recovery hasnâ€™t really been that bad. Background: Iâ€™ve had moderate pain that led from my scrotum up to my abdomen. I could never do sit-ups or ab workouts at the gym because it would create a sort of dull soreness. I also work at a car dealership and frequently get in and out of large trucks, which hurt about the same. Iâ€™m 21 and have experienced t…
0.825047	NSFW - Its been 3 days since i saw my vein on left ball get from barely visible to fully visible, can say its varicocele and grade 2-3, what fears me is, it bulges so fast, is it usually this fast?	&amp;#x200B; https://preview.redd.it/bjwmn1k2u5f71.jpg?width=2133&amp;format=pjpg&amp;auto=webp&amp;s=886a3c175920e378498fcccc3e09a0b395bf20e7
0.825436	Varicocele+ Swollen inguinal lymph nodes	Hello all, Iâ€™m 14 almost 15 and I have had a varicocele for about two years, itâ€™s probably about 3-4 cm. now. Iâ€™ve had swollen inguinal lymph nodes for about a month now, Iâ€™m wondering if this is related or not.
0.826237	Varicocole down the middle?	I just shaved my balls and after I noticed I had a purple line on the middle of my balls (goes from taint to shaft) and is about half a centimeter in width. It's not distinctly on my left or right testicle. Is that normal for varicocoles? I'm 18
0.827811	Bilateral Varicocele Diagnosis and Surgery (USA)	Hey everyone, wanted to create a post about my own varicocele journey in hopes that it (along with future updates) will be helpful to others. I've known I had a varicocele on the left side since my teenage years, however was told not to worry about it unless it caused any pain or discomfort of which I, fortunately, had neither. Now in my 30s, and after ruling out any fertilely issues with my wife…
0.828221	I need help!	Hi. I am a 23 years old male who got Varicocele when I was 13-14 years old. I also got a huge Gynecomastia on my right side of the chest. It became very large and I got a surgery when I was 17 years old. Doctors told me that it would go away by itself. But I demanded surgery because it really destroyed my mental health. While I was having this issue my left testicle also shrunk. My right testicle…
0.828346	Bi-lateral varicocele but no real symptoms. What should I do?	I got diagnosed about 4 years ago and I don't have any symptoms like pain or discomfort. I have noticed my testicles have reduced in size and so has my ejaculation volumes but not sure if that is normal or not at 33 y/o. &amp;#x200B; My test levels last year were Free Testosterone 18.0 ng/dL 4.7-24.4 ng/dL Follicle Stimulating Hormone 1.32 mIU/mL Luteinizing Hormone 2.8 mIU/mL Testosterone Level6…
0.82882	Reproductive health after cancer	**If you were diagnosed with cancer between ages 18 and 49, please share your experiences in a** **confidential, 30-minute online survey** to help us learn more about how cancer and its treatments may impact reproductive health, here: [**www.thereactstudy.org**](http://www.thereactstudy.org/?fbclid=IwAR0HfCRFopr8UG9PWyAHocQhy1r7a156mpBGQGtSMCYrUcY4A3tLAVoJzK0). With the Reproductive Health After …
0.831743	Advice please	I think I have a varicocele and Iâ€™m 16 years old. I felt like Iâ€™ve had one for a while but just started to notice it these last couple months. It doesnâ€™t really hurt it just stresses me out. I wanna tell me parents so I can get it checked out but Iâ€™m shy and it would be super awkward for me. Anyone have any ideas on what would be the easiest and most non embarrassing way to tell them?
0.833047	Varicocele recurrence	I hope this finds you well, I would really appreciate anyoneâ€™s input regarding this matter. Iâ€™m a 17 year old boy who was diagnosed with grade 3 bilateral varicocele , it took me about 7 months to get surgery ,the varicocele was on grade 2 by this time with a little testicular atrophy with moderate pain .The pain just kept on getting worse after each day as it felt like i had testicular toris…
0.833532	Laparascopic and Open surgery are my only options, should i wait or chose one of these?	I Have a grade 3 varicocele that is making my life hell, pain, shit testosterone and mediocre sperm 70mil count but only 15% progresive motility, I want to get it treated asap but my only options aare Laparascopic and Open surgery with good experience, he claims he does 4 varicocele surgeries a week Should I wait 6months + until i can find microsurgery out of my country or chose one of the above.
0.834506	28 year old with varicocele	I have bilateral varicocele, grade 2 on my left and mild on my right. I have no pain in my testes and my test levels are decent (mid 500's) free test is on the low side. Doc said he doesn't think right now I need to worry about surgery since I am not experiencing any symptoms but he said that I should keep an eye on it to make sure it doesn't get bigger. I'm puzzled as to what I should do. I don'…
0.835099	Embolization	Hi guys, had keyhole surgery on my left testicle when I was about 16 (now 26) and since last March have been having more and more issues and the past weeks constant pain. Thinking of doing an embolization. To some extent I donâ€™t really know anymore what is actual pain and what is psychosomatic already. Can you guys recommend a good urologist / interventional radiologist in Ireland?
0.835373	Reoccurring varicocele	My apologies for the long post ! I've had a leftsided varicocele for approximately 5 years now first noticed it around the end of 2015 beginning of 2016 . I had a laparoscopic surgery in 2016 which was unsuccessful it came back 2 weeks after the surgery itself (probably never went away) Ive had an embolization a period later around 2017 where the radiologist placed 1 coil but saw a collateral vei…
0.835426	How long post-op did your ejaculate go back to normal?	It's been almost 6 weeks for me but it's improved about 10 - 15% on average I'd say, though there's only been 2 instances where it came out almost exactly like before. Not sure how long it normally takes. What exactly about varicoceles causes small watery ejaculations?
0.836051	Penis burns after ejaculation	I am a male of 19 years old and i have problem... After ejaculation burning sensation occurs in penis shaft continues for nearly 15 to 20 minutes. It feels for frequent urination and urine comes in small quantity And while urinating feeling very relaxed in burning sensation after that same problem remains for nearly 15 minutes. Can someone help me ?
0.837849	Just got home from microsurgery.	I had bilateral microsurgery yesterday morning and stayed in for a day. I just got back. I dont have any pain right now lying down, just a little bit of discomfort , i also have stitches that my doctor will remove in 15 days. I have to wear a jockstratp for 15 days as well. I have no swelling so far. Doctor said to take it easy , all i have is some disconfort when getting up and walking but no si…
0.838269	Finally had Embolization (Feel free to ask questions) 20 Year Old Male.	Finally got my embolization done, it was worth it to keep phoning in to the doctors and keep pushing for the embo, NEVER let the doctors/urologists bully you into not getting treatment by spamming "It'll all be fine trust me, it's common." The best thing is to get it treated as soon as you can. Don't believe these gurus on the internet who try to convince you there are natural methods of fixing t…
0.839883	How long would my scrotum my swollen for?	I had a varicocelectomy 18 days ago and my scrotum is less swollen than it was but how long until it goes down completely? I feel the varicocele that got operated on has gotten hard, is this normal?
0.840416	Do I likely have a varicocele?	Hello, I would be grateful for any opinions. I am 24 years old and for a very long time, I have noticed that my left testicle seems "soft" compared to my right. I suspect it still could be testicular cancer, but it has felt like this since I was 13-14. When it's hot and I am able to grab the left side of my sack and hold it horizontally, it feels like there's a soft mass next to the actual testic…
0.840615	I just discovered my dad has Varicocele on his right testicle and so do I. Convinced that this could be genetics. Does you Varicocele run in your family?	My dad never told me about this but when I was going through his medical records yesterday I came across the prescription that the doctor gave him 15 years back to strictly take pain killers for a week and since then he have had no problems. His job involves standing more than 8 hrs per day. He seems to be doing fine. I could not discuss this with my dad as we got into a fight a year back. My que…
0.841212	[18M] Not sure if I have varicocele	4 days ago I was scratching my self (lol) and I accidentally pinched my self. I had sudden pain as it happened but it eventually went away. The next day I felt very uncomfortable, my right testicle was lower that the left. It felt heavy but there was no red or no pain. Present day today, I something have aching sensations on my right teste and on my right side of the groin. The right one always h…
0.841306	Question about varicocele.	Please redirect me if this isn't the right spot to ask. I've had a mass on my left testical for as long as I can remember (I'm 19). It never hurt, I just saw a post on wellthatsucks subreddit about testicular cancer, and someone directed me to this subreddit to ask about varicocele The mass is probably half the size of my testical, and is attached to the side of the left nut, if I try to pull it …
0.841337	Atrophy cause by vacrocele? Please help me	Hi, so I had epididimytis when I was 15 and have since healed but now about a year later Iâ€™m noticing significant atrophy in my left side that was infected prior. I had a exploratory surgery since they werenâ€™t sure if it was torsion or E, donâ€™t know if that is important. I healed fine and now my left nut is much smaller and the veins are def swelled much more than the right. They also seem …
0.841626	What surgery should I get for a bilateral varicocele?	I am going to a microsurgery and interventional radiologist to try to get my first surgery. My left side varicoclee is a grade 3 with 4-5mm veins and my right side is approaching 3mm veins(almost considered a varicocele. I am 20 and all my sperm tests came back low however my testicles were both OK in size I think around 12 ml and uniform(both sides similar size. I have had a varicocele for a whi…
0.842717	Can edging cause varicocele?	I'm 18 and I was doing some sexting with my gf. I had edged for 3 hours or so beforehand and our session lasted like 2 more hours. After i ejaculated i was feeling some mild pain and numbness on my testicles, and when i checked them the veins on the left one were big and swollen. I have edged before and it did hurt last time but it never formed a clump like that before. It's been about an hour an…
0.843635	23yo from UK - seeking advice	About 6 weeks ago I felt a sudden pain in my testicle (which subsided quite quickly). I thought I may had twisted the testicle, but after being examined in hospital I was dismissed. Over the following days, I started to notice a DRASTIC increase in the droopiness of my testicles. They hang so low that sleeping on my side has become uncomfortable, and they look very ugly. To complicate things, aft…
0.846089	Yoga is Effective for Treating Varicocele	A simple yoga routine found to be effective for naturally treating varicocele without surgery. [Top yoga exercises for varicocele natural treatment without srugery](http://www.varicocelehealing.com/blog/yoga-for-healing-varicocele). Source: http://www.omicsgroup.org/journals/improvement-in-sperm-dna-quality-following-simple-life-styleintervention-a-study-in-fathers-of-children-with-nonfamilial-sp…
0.849395	Help please M(18)	Since itâ€™s anonymous here I want to talk freely about this situation. I got days left and Iâ€™ll finish high school. I was kind of a lonely and depressed person for the past few years even my parents start to worry about me. Days past and I started to get happy and get my life together and made great friends. Last month I got varicocele 2nd grade in my left and 1st grade in my right. Since I go…
0.851925	Is this a varicocele?	Iâ€™ve had this lumpy spot above my left testicle since I was around 16. Iâ€™m now 22 and it hasnâ€™t changed much since then but recently it gets achy if Iâ€™m outside working when itâ€™s hot and sometimes during an erection. The way it looks and feels matches the descriptions Iâ€™ve heard but Iâ€™m not sure. The whole vein running from that testicle feels enlarged and lumpy all the way up and i…
0.852571	Rejected today by interventional radiologist.	Turned down by interventional radiologist Hereâ€™s my issue: âƒ 23 y/o male âƒ Dealing with low testosterone with unknown etiology &amp; having some symptoms mainly with mood, energy, libido âƒ Recently lost 40 lbs. âƒ Also have idiopathic chronic unilateral testicular pain on right side (started 2017, visible inflammation, strange position), and pelvic floor dysfunction âƒ Exercise nearly e…
0.85347	Varicocele as an 15yo	I am 15 years old and I have an varicocele on my left testicle. When I stand up it is really big. But when I lie down I can barely see it. I have no other symptoms. I can just see/touch it. Should I consider any treatment? I know I should see a doctor but at my age it is pretty weird.
0.854768	microsurgery vs embolization for huge bilateral varicocele	I'm 18yrs old with grade 3 on the left and grade 1 or 2 on the right, I don't know whitch surgical approach is better in my situation
0.855139	Private embolization uk	Hey all, so I've recently been diagnosed with bilateral varicoceles and also have been in a lot of varying discomfort/pain for years since I was 14 and now 22 with it recently getting quite extreme. However, I am asking a few questions with my first one being is there anyway I can be referred straight to a IR without a urologist in the UK, currently I have insurance however the urologist wait tim…
0.856208	3rd Day After Microsurgery (2nd Procedure) - My Varicocele Story	Hello! I hope my experience can be of aid to others who have to deal with varicocele. 30yo male. I discovered that I had a very large grade 3 left-side varicocele around 13-14 years of age. I was embarrassed to bring it up at first but eventually did and was diagnosed. I had surgery soon after. The varicocele recurred within a few months to a year but wasn't as bad as before. I just dealt it this…
0.856278	Which type of exercise is most likely to cause varicocele?	Iâ€™ve read that there is a correlation between rigorous exercise and varicocele. 30% of athletes have dealt with it, against 15-20% of men in general. What exercises do you think are the worst? Would heavy lifting like squats/deadlifts cause it because of straining? Or running because of vibration and blood pooling? What would be best, swimming? Upper body exercises?
0.857586	NSFW - Its been 3 days since i saw my vein on left ball get from barely visible to fully visible, can say its varicocele and grade 2-3, what fears me is, it bulges so fast, is it usually this fast?	&amp;#x200B; https://preview.redd.it/vr1ifchi6bm71.jpg?width=2133&amp;format=pjpg&amp;auto=webp&amp;s=1f0aca409769dc153ce335ec5b4abbfa7d1506b3
0.859798	Several Meta-Analysis Find Surgery Does not Improve Pregnancy Rates.	Several Meta-Analysis find that varicocele surgery does not improve pregnancy rates. (1) http://www.ncbi.nlm.nih.gov/pubmed/21733620 (2) http://onlinelibrary.wiley.com/doi/10.1002/14651858.CD000479.pub2/full (3) http://synapse.koreamed.org/DOIx.php?id=10.4111%2Fkju.2013.54.10.703 (4) http://www.ncbi.nlm.nih.gov/pubmed/11212077ï»¿ Learn more on my website: www.varicocelehealing.com/#surgery.
0.860304	Varicocele Pain	Hey guys, I have a question. So, I'm 27 and was diagnosed with varicocele around the age of 13/14. For the past 13 years, I've had no pain at all. Sometimes I see the varicocele clearly, other times my testicles look completely normal. Almost 2 weeks ago, I started having a slight pain. The first night it painted a bit, so I figured it was due to the frequent ejaculations I'd been having. Today i…
0.861094	Got misdiagnosis twice, in attempt to find / confirm varicocele?	When I was 15 years old, deeply afraid that I might have testicular cancer (had a large mass in the scrotum), I got an ultrasound. They claimed that there was absolutely nothing wrong, other than a negligible 3 millimeter cyst that's completely unrelated to the mass I found. Recently (I'm 20 now), I got another ultrasound, nearly certain that I have a varicocele; all my symptoms point to it, such…
0.864207	Feeling a bit paranoid about possibility of coil migration (advice)	Hi all, I did a varicocele embolization in December 2018. The varicocele is basically gone, very rarely i feel it very slightly but nothing compared how to it used to be. &amp;#x200B; However, i play contact sport (rugby) and I am a bit paranoid about coil migration. If I was to be hit in the abdomen, which is not at all uncommon, could this cause the coil to migrate into my heart? Similarly I wa…
0.864406	Only one symptom.. Drâ€™s say I am fine	I have a small Varicocele on my left testicle that Iâ€™ve had since I was 12 (Iâ€™m 32 now). I am in pain everyday from this but the Dr says Iâ€™m fine and they wonâ€™t operate because- - Varicocele is so small they only notice on ultrasound - My fertility is good and normal - My testicles are normal size and both are the same size - my testosterone is 500 (which I feel should be higher?) Iâ€™ve …
0.865184	Is it time to go back to the doctor, or is this all part of the embolisation 'recovery'?	Hi all, &amp;#x200B; I'm 36 and I've had a huge varicocele (left side) as long as I can remember, I went to the doctor when I was 15, then again when I was 25. They said it's just like varicose veins, and as long as there's no pain (there wasn't), don't worry about it. &amp;#x200B; In March 2018, I had a month of pain in my left testicle, I iced it and lay down etc. It seemed to go away of its ow…
0.86579	Microsurgery performed today!	Hey all, I (27M) just wanted to give an update and shed some light on my experience with Left sided Varicoclectomy. You can see my past posts for my diagnosis etc. Pre-op: Pretty straightforward. Doctor explained heâ€™d make a small incision in the groin area and go in there with microscope and doplar to snip/tie off veins. Nurses performed their usual questionnaire. Then explained Iâ€™d be under…
0.866554	Hello. Seen A LOT of post on grass city saying that smoking weed REALLY intensifies a varicocele. I have had this happen to me. Mine just started acting up a month ago, and every time I smoke, it gets almost unbearable. Any one else? Grass city links below. I smoke excessively for like 4-5 years	https://forum.grasscity.com/threads/pain-in-testicular-area-after-smoking.1402121/ https://forum.grasscity.com/threads/my-balls-hurt-when-i-smoke.945186/
0.867562	Can a hot sitz bath help to develop Varicocele?	Just asking this here to clear this doubt of my head. I had Varicocele during my teens, a very visible one and got surgery at 19 iirc, all good and well. 15 years later, I'm having hemorrhoids crisis sometimes, and hot sitz bath help a lot to relieve the discomfort. The problem was, and super stupid of me, in one of these baths I got the water too hot, lol. Some weeks later, I'm having some sympt…
0.869344	Premature ejaculation with varicocele	Do you experience premature ejaculation or climaxing quickly with a varicocele? For those that had surgery, did you notice an improvement in this? There are some studies correlating premature ejaculation to varicoceles and I've noticed I have this problem myself. Sources: https://www.ncbi.nlm.nih.gov/pmc/articles/PMC4090664/ https://www.sciencedirect.com/science/article/abs/pii/S1743609515322840
0.869481	Guys I'm 16 and I'm really scared of telling my parents that I have varicocele in my left testicle. I need help	Does anyone have advice or past experience on what it feels like after surgery in the testicle. I also don't know how to get my parents to take me to the doctor without making it suspicious.
0.86967	My Varicocele Story/ Post Microscopic Surgery	Hey everyone! 19 years old here, I was diagnosed with a left side varicocele early back in February after I was high one night and decided to masturbate and had a random spasm in my testicle that instantly gave me a panic attack. I was a heavy user back then and smoked cigarettes daily after this first episode every time I smoked I would have intense pain in my testicles that gave me high anxiety…
0.870376	Absolutely Terrified	Alright for context Iâ€™m a 19 M Iâ€™ve had a varicocele since the age of 12 but lately Iâ€™ve noticed a lump on my right testicle but itâ€™s near the bottom. I see veins around it so Iâ€™m not sure if itâ€™s another varicocele or a tumor. Thoughts?
0.871768	I think I might have a varicocele	Iâ€™m 15 and for a couple months Iâ€™ve noticed that my left testicle was different to my right and I thought that was normal right? And then I did a bit of research and the whole â€œbag of wormsâ€ things came up etc and thatâ€™s exactly what it feels like I live in the UK so everythingâ€™s pretty much free Iâ€™m sure, but Iâ€™m just at a loss what to do about it Thanks in advance for any advice…
0.871874	Possible Varicocele?	Recently iâ€™ve noticed that the spermatic cord attached to my left testicle is larger than the one on the right. Itâ€™s not exceptionally swollen, itâ€™s just a clear slight size difference, and itâ€™s a bit thicker than the one on the right. I donâ€™t have any â€œbag of wormsâ€ feeling, and thereâ€™s no pain or tenderness or warmth or anything like that. Does this sound like an extremely benig…
0.87217	Why understanding Varicoceles can be confusing.	(Hi, I've been lurking on this forum for several months and found it very useful. I've summarised some of the problems that have confused me and others while researching and thought I would share it. Hopefully it will be useful to anyone coming here for the first time who is confused) Understanding this condition is confusing because of: 1**. Embarrassment**. Medical concerns about our genitalia …
0.872753	How to minimize your Varicocele pain and avoid being depressed	Here are some Doâ€™s and Donâ€™tâ€™s for avoiding pain and keeping ur inflammation down. 1. Avoid coffee, whenever I drink it now my pain shoots up and itâ€™s very painful 2. Avoid Smoking weed because it constricts ur vessels and can make you paranoid which can cause you to think even more about it and worsen ur pain. 3. Avoid Fast Food at all costs, this is probably the worst thing on the list …
0.873673	Will a painless varicocele show up on an ultrasound?	I think I can feel a varicocele when I bare down while standing up, and I had bad pains a few weeks ago on vacation when I was walking a lot every day. I had my ultrasound earlier today, but I wasnâ€™t having any pain. The whole thing took maybe 18 or 20 minutes, and I wonder if he did a thorough enough job, since someone asked a similar question and a lot of people had 40 minute ultrasounds. He …
0.874633	GP said I don't have a varicocele?	Hi, I went to see my GP recently about what I suspect is a varicocele I've had for a number of years (possibly 10 or more) I've had a fairly consistent dull ache which I think I forgot about, fading into the background, only noticeable when I'm paying attention to it. Occasional (a few times a day) it causes a severe pain, such that it would stop me what I was doing and have to sit down till it p…
0.875687	Fatiue and mental fog with high t,idk if varicocele can fuck blood circulation	Yo I checked hormones again Here are the results:- Progesterone:- 0.27 Ng/ml T total:7.77 Ng/ml which is considered HIGH in my clinic E-2 :- 47.6 PG/ml. It should be below 45 LH:- 3.8 IU/L FSH:- 9.55 IU/L TSH:- 4.26 HIGH Prolactin:- 16.83 Ng/ml close to high T4 FREE:- 14.06 pmol/L I still feel like my libido is dead and IAM losing muscle mass, erections are weak, morning wood haven't felt it over…
0.876325	Urinary complaints	Hello I am a 27M, 6â€™3â€™â€™. Approx 158lbs. I have a varicocele, and have had for quite some time. Like since 12 or so. More recently over the past 3 years, I have been dealing with what seems to be incontinence. But not really. See itâ€™s hard to explain. It all starts with what feels like my testicles get really hot and sweaty, along with that I feel like the head of my penis is freezing cold…
0.876703	Ask me about my successful varicocele embolization	I had a left side â€œgrade 4â€ varicocele from age 13-27 that began causing me pain, and also caused my testosterone levels to plummet, which caused a shit ton of other problems and mysterious diagnosis before I figured it out. I began TRT because of the low T levels. When I was 13 the urologist I saw said to only do surgery if I had pain or low sperm count. Woops, doc forgot or didnâ€™t know ab…
0.876997	Appeal for Embo?	Itâ€™s been a long long journey of me fighting every step of the way to get this fixed. Iâ€™m 22 and am in the U.S. and last October I developed a grade 3 varicocele on the left side and a small grade 1 or 2 on the right side. It started with A LOT of pain, I could barely do anything and it was constant. I had to quit my job because of it and barely got by being a full time college senior. The pa…
[truncated: 159 more rows]

## Sheet: Procedure Type Mentioned
												Summary Theme Breakdown
[truncated: 14 more rows]
